# Supplementary material for: Comprehensive Genomic Analysis of Trihelix Transcription Factor Genes and Their Expression Underlying Abiotic Stress in Euphrates Poplar (Populus euphratica)
Source: Plants (Basel). 2025 Feb 21;14(5):662. doi: 10.3390/plants14050662 (PMC11901485; doi:10.3390/plants14050662)
Supplement: Supplementary file 1 [file plants-14-00662-s001.zip]

Archive with 1 entries (1 files):
- plants-3360632-supplementary.xlsx
