# Supplementary material for: Comprehensive Genomic Analysis of Trihelix Transcription Factor Genes and Their Expression Underlying Abiotic Stress in Euphrates Poplar (Populus euphratica)
Source: Plants (Basel). 2025 Feb 21;14(5):662. doi: 10.3390/plants14050662 (PMC11901485; doi:10.3390/plants14050662)
Supplement: Supplementary file 1 [file plants-14-00662-s001.zip › plants-3360632-supplementary.xlsx]

## Sheet: S. Table S1a
(a)Identification in the protein database reported by Ma et Al. (2013)
Protein IDs	Name	Gene ID	Location	CDS	Protein Size (aa)	Domain	MW(Da)	pI	Exons	S. Localization(Wolf Psort)
				length
				(bp)
XP_011015851.1	PeuTTF1	LOC105119410	7694–13457	1155	384	SANT/Myb	44101.1	5.9	5	Nucleus
XP_011015753.1	PeuTTF2	LOC105119323	7259–9018	897	298	SANT/Myb	35000.5	7.67	2	Nucleus
XP_011010883.1	PeuTTF3	LOC105115636	99137–101395	1518	505	Myb-DNA-bin-4	57808.2	5.94	2	Nucleus
XP_011005709.1	PeuTTF4	LOC105111914	221346–224130	1881	626	SANT/Myb	70987.7	6.37	2	Nucleus
XP_011004762.1	PeuTTF5	LOC105111173	248683–251043	840	279	SANT/Myb	33523.2	9.24	2	Nucleus
XP_011004380.1	PeuTTF6	LOC105110883	184069–199766	2430	809	SANT/Myb	88363.8	5.48	3	Nucleus
XP_011002690.1	PeuTTF7	LOC105109636	29010–31232	1185	394	SANT/Myb	44860.8	4.62	1	Nucleus
XP_011000835.1	PeuTTF8	LOC105108279	374683–377125	1269	422	SANT/Myb	48270.2	4.45	1	Nucleus
XP_011000625.1	PeuTTF9	LOC105108130	36153–37165	765	254	Myb-DNA-bin-4	27683.7	8.33	2	Nucleus
XP_011000583.1	PeuTTF10	LOC105108109	241320–243346	1056	351	Myb-DNA-bin-4	38667.9	9.63	2	Nucleus
XP_011046370.1	PeuTTF11	LOC105141005	524216–526850	1491	496	SANT/Myb	56916.8	5.39	2	Nucleus
XP_011046366.1	PeuTTF12	LOC105141000	499343–502212	1491	436	SANT/Myb	56917.8	5.33	2	Nucleus
XP_011045710.1	PeuTTF13	LOC105140537	342958–345537	1509	502	SANT/Myb	57297.2	5.56	2	Nucleus
XP_011044213.1	PeuTTF14	LOC105139471	125870–129128	1761	586	SANT/Myb	65896.6	5.58	2	Nucleus
XP_011044212.1	PeuTTF15	LOC105139470	117091–120086	1833	610	SANT/Myb	68104.1	6.44	2	Nucleus
XP_011043444.1	PeuTTF16	LOC105138905	159425–163557	1065	354	Myb-DNA-bin-4	41425.5	4.57	2	Nucleus
XP_011042851.1	PeuTTF17	LOC105138471	285886–288835	1782	593	SANT/Myb	66344.5	5.75	1	Nucleus
XP_011042850.1	PeuTTF18	LOC105138470	274215–276739	1839	612	SANT/Myb	68286.1	6.13	2	Nucleus
XP_011040162.1	PeuTTF19	LOC105136482	308449–310510	1092	363	Myb-DNA-bin-4	40239.2	5.52	2	Nucleus
XP_011038058.1	PeuTTF20	LOC105135069	683623–688459	2148	715	SANT/Myb	78659.4	5.45	4	Nucleus
XP_011036171.1	PeuTTF21	LOC105133767	853748–856613	1041	346	SANT/Myb	38077.6	5.99	3	Nucleus
XP_011033845.1	PeuTTF22	LOC105132199	418309–421170	1017	338	Myb-DNA-bin-4	38330.3	5.82	2	Nucleus
XP_011032809.1	PeuTTF23	LOC105131502	236856–239840	1716	571	SANT/Myb	65993.9	6.07	2	Nucleus
XP_011032425.1	PeuTTF24	LOC105131249	877438–880581	1842	613	SANT/Myb	69491.2	6.09	2	Nucleus
XP_011029630.1	PeuTTF25	LOC105129326	296579–302084	1158	385	SANT/Myb	44049.3	6.1	5	Nucleus
XP_011028011.1	PeuTTF26	LOC105128164	379838–381570	897	298	SANT/Myb	35157.7	7.68	2	Nucleus
XP_011024668.1	PeuTTF27	LOC105125771	1448629–1450041	864	287	SANT/Myb	33114.3	7.7	1	Nucleus
XP_011020419.1	PeuTTF28	LOC105122815	334355–336590	1077	358	Myb-DNA-bin-4	39383.8	9.6	2	Nucleus
XP_011020370.1	PeuTTF29	LOC105122784	71441–74557	1062	353	Myb-DNA-bin-4	39165.8	9.16	1	Nucleus
XP_011019357.1	PeuTTF30	LOC105122129	778290–780647	1563	520	Myb-DNA-bin-4	59512.5	8.25	2	Nucleus
XP_011019100.1	PeuTTF31	LOC105121929	2622794–2625109	825	274	SANT/Myb	32703.9	7.74	2	Nucleus
XP_011018396.1	PeuTTF32	LOC105121449	1192444–1196386	891	296	SANT/Myb	35075.6	8.32	2	Nucleus
XP_011017396.1	PeuTTF33	LOC105120741	3827114–3829465	1086	361	SANT/Myb	40135.5	9.64	1	Nucleus
XP_011032549.1	PeuTTF34	LOC105131318	2579434–2581584	1095	364	SANT/Myb	40320.6	9.51	1	Nucleus
XP_011000834.1	PeuTTF35	LOC105108259	2009910–2012944	753	250	Myb-DNA-bin-4	29000.9	8.97	1	Nucleus

## Sheet: S. Table S1b
(b)Identification in the protein database reported by Zhang et Al. (2020)
mRNA	Gene	Transcript ID	Peptide (aa)	Blast	Domain
GWHTAAYU000178.1	GWHGAAYU000178.1	POPULUS_EUPHRATICA_00178.t2	794	XP_011038063.1	Myb/SANT-like DNA-binding domain 4	PeuTTF13
GWHTAAYU001412.1	GWHGAAYU001412.1	POPULUS_EUPHRATICA_01412.t1	441	XP_011045710.1	Myb/SANT-like DNA-binding domain 4	PeuTTF7
GWHTAAYU002597.1	GWHGAAYU002597.1	POPULUS_EUPHRATICA_02597.t1	393	XP_011002690.1	Myb/SANT-like DNA-binding domain 4
GWHTAAYU002902.1	GWHGAAYU002902.1	POPULUS_EUPHRATICA_02902.t1	447	XP_011047556.1	Myb/SANT-like DNA-binding domain 4	PeuTTF32
GWHTAAYU003128.1	GWHGAAYU003128.1	POPULUS_EUPHRATICA_03128.t2	308	XP_011018396.1	Myb/SANT-like DNA-binding domain 4
GWHTAAYU003297.1	GWHGAAYU003297.1	POPULUS_EUPHRATICA_03297.t1	588	XP_011034012.1	Myb/SANT-like DNA-binding domain 4	PeuTTF21
GWHTAAYU003745.1	GWHGAAYU003745.1	POPULUS_EUPHRATICA_03745.t2	346	XP_011036171.1	Myb/SANT-like DNA-binding domain 4	PeuTTF10
GWHTAAYU004066.1	GWHGAAYU004066.1	POPULUS_EUPHRATICA_04066.t1	348	XP_011000583.1	Myb/SANT-like DNA-binding domain 4
GWHTAAYU004092.1	GWHGAAYU004092.1	POPULUS_EUPHRATICA_04092.t1	161	XP_010999624.1	Myb/SANT-like DNA-binding domain 4
GWHTAAYU004160.1	GWHGAAYU004160.1	POPULUS_EUPHRATICA_04160.t1	459	XP_011037822.1	Myb/SANT-like DNA-binding domain 4
GWHTAAYU004376.1	GWHGAAYU004376.1	POPULUS_EUPHRATICA_04376.t2	453	XP_011002961.1	Myb/SANT-like DNA-binding domain 4	PeuTTF16
GWHTAAYU004969.1	GWHGAAYU004969.1	POPULUS_EUPHRATICA_04969.t1	354	XP_011043444.1	Myb/SANT-like DNA-binding domain 4	PeuTTF5
GWHTAAYU008669.1	GWHGAAYU008669.1	POPULUS_EUPHRATICA_24666.t1	280	XP_011004762.1	Trihelix transcription factor ASIL1/2-like
GWHTAAYU008913.1	GWHGAAYU008913.1	POPULUS_EUPHRATICA_24910.t1	479	XP_011012418.1	Myb/SANT-like DNA-binding domain 4	PeuTTF19
GWHTAAYU009698.1	GWHGAAYU009698.1	POPULUS_EUPHRATICA_25695.t1	363	XP_011040162.1	Myb/SANT-like DNA-binding domain 4
GWHTAAYU012059.1	GWHGAAYU012059.1	POPULUS_EUPHRATICA_28056.t1	349	XP_011040388.1	Myb/SANT-like DNA-binding domain 4
GWHTAAYU013282.1	GWHGAAYU013282.1	POPULUS_EUPHRATICA_29279.t1	915	XP_011044175.1	Myb/SANT-like DNA-binding domain 4
GWHTAAYU013480.1	GWHGAAYU013480.1	POPULUS_EUPHRATICA_29477.t1	288	XP_011001297.1	Myb/SANT-like DNA-binding domain 4
GWHTAAYU013922.1	GWHGAAYU013922.1	POPULUS_EUPHRATICA_29919.t1	290	XP_011024668.1	Myb/SANT-like DNA-binding domain 4	PeuTTF27
GWHTAAYU014880.1	GWHGAAYU014880.1	POPULUS_EUPHRATICA_30877.t1	361	XP_011017396.1	Myb/SANT-like DNA-binding domain 4	PeuTTF33
GWHTAAYU015569.1	GWHGAAYU015569.1	POPULUS_EUPHRATICA_31566.t1	447	XP_011042849.1	Myb/SANT-like DNA-binding domain 4
GWHTAAYU015572.1	GWHGAAYU015572.1	POPULUS_EUPHRATICA_31569.t1	614	XP_011042850.1	Myb/SANT-like DNA-binding domain 4	PeuTTF18
GWHTAAYU015574.1	GWHGAAYU015574.1	POPULUS_EUPHRATICA_31571.t1	593	XP_011042851.1	Myb/SANT-like DNA-binding domain 4	PeuTTF17
GWHTAAYU016675.1	GWHGAAYU016675.1	POPULUS_EUPHRATICA_32672.t1	390	XP_011000835.1	Myb/SANT-like DNA-binding domain 4	PeuTTF8
GWHTAAYU016940.1	GWHGAAYU016940.1	POPULUS_EUPHRATICA_32937.t1	466	XP_011031982.1	Myb/SANT-like DNA-binding domain 4
GWHTAAYU017141.1	GWHGAAYU017141.1	POPULUS_EUPHRATICA_33138.t1	275	XP_011028011.1	Myb/SANT-like DNA-binding domain 4	PeuTTF26
GWHTAAYU017295.1	GWHGAAYU017295.1	POPULUS_EUPHRATICA_33292.t2	338	XP_011033845.1	Myb/SANT-like DNA-binding domain 4	PeuTTF22
GWHTAAYU017726.1	GWHGAAYU017726.1	POPULUS_EUPHRATICA_33723.t1	342	XP_011020876.1	Myb/SANT-like DNA-binding domain 4
GWHTAAYU018038.1	GWHGAAYU018038.1	POPULUS_EUPHRATICA_34035.t1	349	XP_011020419.1	Myb/SANT-like DNA-binding domain 4	PeuTTF28
GWHTAAYU018069.1	GWHGAAYU018069.1	POPULUS_EUPHRATICA_34066.t1	365	XP_011020370.1	Myb/SANT-like DNA-binding domain 4	PeuTTF29
GWHTAAYU020139.1	GWHGAAYU020139.1	POPULUS_EUPHRATICA_05919.t1	413	XP_011032809.1	Myb/SANT-like DNA-binding domain 4	PeuTTF23
GWHTAAYU020156.1	GWHGAAYU020156.1	POPULUS_EUPHRATICA_05936.t3	497	XP_011010401.1	Myb/SANT-like DNA-binding domain 4
GWHTAAYU020579.1	GWHGAAYU020579.1	POPULUS_EUPHRATICA_06359.t2	251	XP_011000834.1	Myb/SANT-like DNA-binding domain 4	PeuTTF35
GWHTAAYU021655.1	GWHGAAYU021655.1	POPULUS_EUPHRATICA_07435.t1	385	XP_011029630.1	Myb/SANT-like DNA-binding domain 4	PeuTTF25
GWHTAAYU024434.1	GWHGAAYU024434.1	POPULUS_EUPHRATICA_10214.t1	126	XP_011040162.1	Myb/SANT-like DNA-binding domain 4
GWHTAAYU025352.1	GWHGAAYU025352.1	POPULUS_EUPHRATICA_11132.t1	217	XP_011019100.1	Myb/SANT-like DNA-binding domain 4	PeuTTF31
GWHTAAYU025506.1	GWHGAAYU025506.1	POPULUS_EUPHRATICA_11286.t2	494	XP_011018866.1	Myb/SANT-like DNA-binding domain 4
GWHTAAYU025509.1	GWHGAAYU025509.1	POPULUS_EUPHRATICA_11289.t1	252	XP_011018864.1	Myb/SANT-like DNA-binding domain 4
GWHTAAYU026468.1	GWHGAAYU026468.1	POPULUS_EUPHRATICA_12248.t1	540	XP_011019357.1	Myb/SANT-like DNA-binding domain 4	PeuTTF30
GWHTAAYU026996.1	GWHGAAYU026996.1	POPULUS_EUPHRATICA_12776.t2	457	XP_011006656.1	Myb/SANT-like DNA-binding domain 4
GWHTAAYU027425.1	GWHGAAYU027425.1	POPULUS_EUPHRATICA_13205.t4	626	XP_011032424.1	Myb/SANT-like DNA-binding domain 4
GWHTAAYU028702.1	GWHGAAYU028702.1	POPULUS_EUPHRATICA_14482.t1	359	XP_011044212.1	Myb/SANT-like DNA-binding domain 4
GWHTAAYU028704.1	GWHGAAYU028704.1	POPULUS_EUPHRATICA_14484.t1	453	XP_011044213.1	Myb/SANT-like DNA-binding domain 4	PeuTTF15
GWHTAAYU029718.1	GWHGAAYU029718.1	POPULUS_EUPHRATICA_15498.t1	353	XP_011005709.1	Myb/SANT-like DNA-binding domain 4	PeuTTF14
GWHTAAYU029719.1	GWHGAAYU029719.1	POPULUS_EUPHRATICA_15499.t4	465	XP_011005709.1	Myb/SANT-like DNA-binding domain 4	PeuTTF4
GWHTAAYU031043.1	GWHGAAYU031043.1	POPULUS_EUPHRATICA_16823.t1	637	XP_011004380.1	Myb/SANT-like DNA-binding domain 4
GWHTAAYU033196.1	GWHGAAYU033196.1	POPULUS_EUPHRATICA_18976.t1	496	XP_011046366.1	Myb/SANT-like DNA-binding domain 4	PeuTTF6
GWHTAAYU033561.1	GWHGAAYU033561.1	POPULUS_EUPHRATICA_19341.t1	575	XP_011032809.1	Myb/SANT-like DNA-binding domain 4	PeuTTF12
GWHTAAYU033576.1	GWHGAAYU033576.1	POPULUS_EUPHRATICA_19356.t3	497	XP_011024284.1	Myb/SANT-like DNA-binding domain 4
GWHTAAYU034020.1	GWHGAAYU034020.1	POPULUS_EUPHRATICA_19800.t1	199	XP_011000834.1	Myb/SANT-like DNA-binding domain 4
GWHTAAYU035260.1	GWHGAAYU035260.1	POPULUS_EUPHRATICA_21040.t1	384	XP_011015851.1	Myb/SANT-like DNA-binding domain 4
GWHTAAYU035900.1	GWHGAAYU035900.1	POPULUS_EUPHRATICA_21680.t1	490	XP_011010883.1	Myb/SANT-like DNA-binding domain 4	PeuTTF1
GWHTAAYU035934.1	GWHGAAYU035934.1	POPULUS_EUPHRATICA_36115.t1	407	XP_011044210.1	Myb/SANT-like DNA-binding domain 4	PeuTTF3
GWHTAAYU035935.1	GWHGAAYU035935.1	POPULUS_EUPHRATICA_36249.t1	521	XP_011044212.1	Myb/SANT-like DNA-binding domain 4
GWHTAAYU035936.1	GWHGAAYU035936.1	POPULUS_EUPHRATICA_36312.t1	586	XP_011044213.1	Myb/SANT-like DNA-binding domain 4
GWHTAAYU036303.1	GWHGAAYU036303.1	POPULUS_EUPHRATICA_36382.t1	283	XP_011010883.1	Myb/SANT-like DNA-binding domain 4

## Sheet: S. Table S2
CDS IDs	Protein IDs	Protein rename	Gene ID	CDS length (bp)	Protein length (aa)	Pfam	Domain	Domain No	Protein Family	Stand	Start	End	Location	Molecular weight (kDa)	GRAVY	pI	Aliphatic index	Subcellular localization (Wolf Psort)
XM_011017549.1	XP_011015851.1	PeuTTF1	LOC105119410	1155	384	PF13837	SANT/Myb	IPR044822	GT1	Forward	7694	13457	7694..13457	44101.1	-0.924	5.9	62.76	Nucleus
XM_011017451.1	XP_011015753.1	PeuTTF2	LOC105119323	897	298	PF13837	SANT/Myb	IPR044822	GT1	Reverse	7259	9018	7259..9018	35000.5	-1.146	7.67	57.95	Nucleus
XM_011012581.1	XP_011010883.1	PeuTTF3	LOC105115636	1518	505	PF13837	Myb-DNA-bin-4	IPR044822	GT1	Reverse	99137	101395	99137..101395	57808.2	-1.026	5.94	61.05	Nucleus
XM_011007407.1	XP_011005709.1	PeuTTF4	LOC105111914	1881	626	PF13837	SANT/Myb	IPR044822	GT1	Reverse	221346	224130	221346..224130	70987.7	-1.022	6.37	58.91	Nucleus
XM_011006460.1	XP_011004762.1	PeuTTF5	LOC105111173	840	279	PF13837	SANT/Myb	IPR044822	GT1	Reverse	248683	251043	248683..251043	33523.2	-1.171	9.24	58.78	Nucleus
XM_011006078.1	XP_011004380.1	PeuTTF6	LOC105110883	2430	809	PF13837	SANT/Myb	IPR044822	GT1	Reverse	184069	199766	184069..199766	88363.8	-0.924	5.48	56.02	Nucleus
XM_011004388.1	XP_011002690.1	PeuTTF7	LOC105109636	1185	394	PF13837	SANT/Myb	IPR044822	Trihelix transcription factor ASIL2	Reverse	29010	31232	29010..31232	44860.8	-1.183	4.62	58.4	Nucleus
XM_011002533.1	XP_011000835.1	PeuTTF8	LOC105108279	1269	422	PF13837	SANT/Myb	IPR044822	Trihelix transcription factor ASIL1/2-like	Forward	374683	377125	374683..377125	48270.2	-1.294	4.45	56.64	Nucleus
XM_011002323.1	XP_011000625.1	PeuTTF9	LOC105108130	765	254	PF13837	Myb-DNA-bin-4	IPR044822	Trihelix transcription factor ASIL1/2-like	Reverse	36153	37165	36153..37165	27683.7	-0.841	8.33	56.81	Nucleus
XM_011002281.1	XP_011000583.1	PeuTTF10	LOC105108109	1056	351	PF13837	Myb-DNA-bin-4	IPR044822	Trihelix transcription factor ASIL1/2-like	Forward	241320	243346	241320..243346	38667.9	-0.871	9.63	65.87	Nucleus
XM_011048068.1	XP_011046370.1	PeuTTF11	LOC105141005	1491	496	PF13837	SANT/Myb	IPR044822	GT1	Reverse	524216	526850	524216..526850	56916.8	-0.922	5.39	62.34	Nucleus
XM_011048064.1	XP_011046366.1	PeuTTF12	LOC105141000	1491	436	PF13837	SANT/Myb	IPR044822	GT1	Reverse	499343	502212	499343..502212	56917.8	-0.922	5.33	62.34	Nucleus
XM_011047408.1	XP_011045710.1	PeuTTF13	LOC105140537	1509	502	PF13837	SANT/Myb	IPR044822	GT1	Reverse	342958	345537	342958..345537	57297.2	-0.974	5.56	61.22	Nucleus
XM_011045911.1	XP_011044213.1	PeuTTF14	LOC105139471	1761	586	PF13837	SANT/Myb	IPR044822	GT1	Reverse	125870	129128	125870..129128	65896.6	-0.857	5.58	62.44	Nucleus
XM_011045910.1	XP_011044212.1	PeuTTF15	LOC105139470	1833	610	PF13837	SANT/Myb	IPR044822	GT1	Forward	117091	120086	117091..120086	68104.1	-0.989	6.44	55.02	Nucleus
XM_011045142.1	XP_011043444.1	PeuTTF16	LOC105138905	1065	354	PF13837	Myb-DNA-bin-4	IPR044822	Trihelix transcription factor ASIL1/2-like	Forward	159425	163557	159425..163557	41425.5	-1.188	4.57	52.6	Nucleus
XM_011044549.1	XP_011042851.1	PeuTTF17	LOC105138471	1782	593	PF13837	SANT/Myb	IPR044822	GT1	Reverse	285886	288835	285886..288835	66344.5	-0.95	5.75	59.11	Nucleus
XM_011044548.1	XP_011042850.1	PeuTTF18	LOC105138470	1839	612	PF13837	SANT/Myb	IPR044822	GT1	Forward	274215	276739	274215..276739	68286.1	-0.991	6.13	55.8	Nucleus
XM_011041860.1	XP_011040162.1	PeuTTF19	LOC105136482	1092	363	PF13837	Myb-DNA-bin-4	IPR044822	GT1	Reverse	308449	310510	308449..310510	40239.2	-0.707	5.52	65.34	Nucleus
XM_011039756.1	XP_011038058.1	PeuTTF20	LOC105135069	2148	715	PF13837	SANT/Myb	IPR044822	GT1	Reverse	683623	688459	683623..688459	78659.4	-0.902	5.45	58.04	Nucleus
XM_011037869.1	XP_011036171.1	PeuTTF21	LOC105133767	1041	346	PF13837	SANT/Myb	IPR044822	Trihelix transcription factor ASR3	Reverse	853748	856613	853748..856613	38077.6	-0.69	5.99	73.87	Nucleus
XM_011035543.1	XP_011033845.1	PeuTTF22	LOC105132199	1017	338	PF13837	Myb-DNA-bin-4	IPR044822	Trihelix transcription factor ASIL2	Reverse	418309	421170	418309..421170	38330.3	-0.596	5.82	70.47	Nucleus
XM_011034507.1	XP_011032809.1	PeuTTF23	LOC105131502	1716	571	PF13837	SANT/Myb	IPR044822	GT1	Forward	236856	239840	236856..239840	65993.9	-1.053	6.07	52.84	Nucleus
XM_011034123.1	XP_011032425.1	PeuTTF24	LOC105131249	1842	613	PF13837	SANT/Myb	IPR044822	Trihelix transcription factor ASIL1/2-like	Forward	877438	880581	877438..880581	69491.2	-0.984	6.09	59.58	Nucleus
XM_011031328.1	XP_011029630.1	PeuTTF25	LOC105129326	1158	385	PF13837	SANT/Myb	IPR044822	GT1	Forward	296579	302084	296579..302084	44049.3	-0.806	6.1	65.4	Nucleus
XM_011029709.1	XP_011028011.1	PeuTTF26	LOC105128164	897	298	PF13837	SANT/Myb	IPR044822	GT1	Forward	379838	381570	379838..381570	35157.7	-1.15	7.68	57.95	Nucleus
XM_011026366.1	XP_011024668.1	PeuTTF27	LOC105125771	864	287	PF13837	SANT/Myb	IPR044822	Trihelix transcription factor ASIL1/2-like	Reverse	1448629	1450041	1448629..1450041	33114.3	-1.061	7.7	59.79	Nucleus
XM_011022117.1	XP_011020419.1	PeuTTF28	LOC105122815	1077	358	PF13837	Myb-DNA-bin-4	IPR044822	Trihelix transcription factor ASIL2	Forward	334355	336590	334355..336590	39383.8	-0.834	9.6	67.6	Nucleus
XM_011022068.1	XP_011020370.1	PeuTTF29	LOC105122784	1062	353	PF13837	Myb-DNA-bin-4	IPR044822	Trihelix transcription factor ASIL1/2-like	Reverse	71441	74557	71441..74557	39165.8	-0.981	9.16	57.45	Nucleus
XM_011021055.1	XP_011019357.1	PeuTTF30	LOC105122129	1563	520	PF13837	Myb-DNA-bin-4	IPR044822	GT1	Forward	778290	780647	778290..780647	59512.5	-0.92	8.25	64.37	Nucleus
XM_011020798.1	XP_011019100.1	PeuTTF31	LOC105121929	825	274	PF13837	SANT/Myb	IPR044822	GT1	Reverse	2622794	2625109	2622794..2625109	32703.9	-1.189	7.74	54.53	Nucleus
XM_011020094.1	XP_011018396.1	PeuTTF32	LOC105121449	891	296	PF13837	SANT/Myb	IPR044822	Trihelix transcription factor ASIL1/2-like	Reverse	1192444	1196386	1192444..1196386	35075.6	-1.271	8.32	50.44	Nucleus
XM_011019094.1	XP_011017396.1	PeuTTF33	LOC105120741	1086	361	PF13837	SANT/Myb	IPR044822	Trihelix transcription factor ASIL2	Forward	3827114	3829465	3827114..3829465	40135.5	-0.938	9.64	51.66	Nucleus
XM_011034247.1	XP_011032549.1	PeuTTF34	LOC105131318	1095	364	PF13837	SANT/Myb	IPR044822	Trihelix transcription factor ASIL2	Forward	2579434	2581584	2579434..2581584	40320.6	-0.921	9.51	51.79	Nucleus
XM_011002532.1	XP_011000834.1	PeuTTF35	LOC105108259	753	250	PF13837	Myb-DNA-bin-4	IPR044822	Trihelix transcription factor ASIL1/2-like	Forward	2009910	2012944	2009910..2012944	29000.9	-0.935	8.97	60.08	Nucleus
				PeuTTF14		PtrTTF4		PeuTTF14		PeuTTF14	1500
				PeuTTF17		PtrTTF5		PeuTTF17		PeuTTF17	1500
				PeuTTF15		PtrTTF6		PeuTTF15		PeuTTF15	1500
				PeuTTF18		PtrTTF7		PeuTTF18		PeuTTF18	1500
				PeuTTF13		PtrTTF1		PeuTTF11		PeuTTF11	1500
				PeuTTF11		PtrTTF2		PeuTTF12		PeuTTF12	1500
				PeuTTF12		PtrTTF3		PeuTTF6		PeuTTF6	1500
				PeuTTF6				PeuTTF20		PeuTTF20	1500
				PeuTTF20				PeuTTF3		PeuTTF3	1500
				PeuTTF19				PeuTTF30		PeuTTF30	1500
				PeuTTF3				PeuTTF4		PeuTTF4	1500
				PeuTTF30				PeuTTF24		PeuTTF24	1500
				PeuTTF4				PeuTTF1		PeuTTF1	1500
				PeuTTF24				PeuTTF25		PeuTTF25	1500
				PeuTTF23				PeuTTF5		PeuTTF5	1500
				PeuTTF1				PeuTTF31		PeuTTF31	1500
				PeuTTF25				PeuTTF2		PeuTTF2	1500
				PeuTTF5				PeuTTF26		PeuTTF26	1500
				PeuTTF31				PeuTTF33		PeuTTF33	1500
				PeuTTF32				PeuTTF34		PeuTTF34	1500
				PeuTTF2				PeuTTF10		PeuTTF10	1500
				PeuTTF26				PeuTTF28		PeuTTF28	1500
				PeuTTF21				PeuTTF7		PeuTTF7	1500
				PeuTTF33				PeuTTF8		PeuTTF8	1500
				PeuTTF34				PeuTTF9		PeuTTF9	1500
				PeuTTF27				PeuTTF29		PeuTTF29	1500
				PeuTTF10				PeuTTF22		PeuTTF22	1500
				PeuTTF28				PeuTTF35		PeuTTF35	1500
				PeuTTF7
				PeuTTF8
				PeuTTF16
				PeuTTF9
				PeuTTF29
				PeuTTF22
				PeuTTF35

## Sheet: S. Table S4
PeuTTF28	NW_011499855.1	TATA-box	TATAAAA	25	7	-	Pisum sativum	core promoter element around -30 of transcription start
PeuTTF28	NW_011499855.1	TATA-box	TATAAA	26	6	-	Helianthus annuus	core promoter element around -30 of transcription start
PeuTTF28	NW_011499855.1	TATA-box	TATAA	27	5	-	Arabidopsis thaliana	core promoter element around -30 of transcription start
PeuTTF28	NW_011499855.1	TATA-box	TATA	28	4	+	Arabidopsis thaliana	core promoter element around -30 of transcription start
PeuTTF28	NW_011499855.1	TATA-box	ATTATA	47	6	+	Brassica napus	core promoter element around -30 of transcription start
PeuTTF28	NW_011499855.1	TATA-box	TATAA	48	5	-	Arabidopsis thaliana	core promoter element around -30 of transcription start
PeuTTF28	NW_011499855.1	TATA-box	TATA	49	4	+	Arabidopsis thaliana	core promoter element around -30 of transcription start
PeuTTF28	NW_011499855.1	TATA-box	ATATAT	66	6	+	Brassica napus	core promoter element around -30 of transcription start
PeuTTF28	NW_011499855.1	TATA-box	TATA	67	4	+	Arabidopsis thaliana	core promoter element around -30 of transcription start
PeuTTF28	NW_011499855.1	TATA-box	TAAAGATT	78	8	+	Arabidopsis thaliana	core promoter element around -30 of transcription start
PeuTTF28	NW_011499855.1	TATA-box	TATA	205	4	+	Arabidopsis thaliana	core promoter element around -30 of transcription start
PeuTTF28	NW_011499855.1	TATA-box	ATATAT	331	6	+	Brassica napus	core promoter element around -30 of transcription start
PeuTTF28	NW_011499855.1	TATA-box	TATA	332	4	+	Arabidopsis thaliana	core promoter element around -30 of transcription start
PeuTTF28	NW_011499855.1	TATA-box	TATA	348	4	+	Arabidopsis thaliana	core promoter element around -30 of transcription start
PeuTTF28	NW_011499855.1	TATA-box	TATA	418	4	+	Arabidopsis thaliana	core promoter element around -30 of transcription start
PeuTTF28	NW_011499855.1	TATA-box	ATTATA	555	6	+	Brassica napus	core promoter element around -30 of transcription start
PeuTTF28	NW_011499855.1	TATA-box	TATAA	556	5	-	Arabidopsis thaliana	core promoter element around -30 of transcription start
PeuTTF28	NW_011499855.1	TATA-box	TATA	557	4	+	Arabidopsis thaliana	core promoter element around -30 of transcription start
PeuTTF28	NW_011499855.1	TATA-box	TATA	601	4	+	Arabidopsis thaliana	core promoter element around -30 of transcription start
PeuTTF28	NW_011499855.1	TATA-box	TACATAAA	637	8	-	Oryza sativa	core promoter element around -30 of transcription start
PeuTTF28	NW_011499855.1	TATA-box	TATACA	641	6	-	Helianthus annuus	core promoter element around -30 of transcription start
PeuTTF28	NW_011499855.1	TATA-box	TATA	643	4	+	Arabidopsis thaliana	core promoter element around -30 of transcription start
PeuTTF28	NW_011499855.1	TATA-box	ATATAT	676	6	+	Brassica napus	core promoter element around -30 of transcription start
PeuTTF28	NW_011499855.1	TATA-box	TATA	677	4	+	Arabidopsis thaliana	core promoter element around -30 of transcription start
PeuTTF28	NW_011499855.1	TATA-box	ATATAA	684	6	+	Brassica oleracea	core promoter element around -30 of transcription start
PeuTTF28	NW_011499855.1	TATA-box	TATA	685	4	+	Arabidopsis thaliana	core promoter element around -30 of transcription start
PeuTTF28	NW_011499855.1	TATA-box	TATTTAAA	697	8	+	Arabidopsis thaliana	core promoter element around -30 of transcription start
PeuTTF28	NW_011499855.1	TATA-box	ATATAT	723	6	+	Brassica napus	core promoter element around -30 of transcription start
PeuTTF28	NW_011499855.1	TATA-box	TATA	724	4	+	Arabidopsis thaliana	core promoter element around -30 of transcription start
PeuTTF28	NW_011499855.1	TATA-box	TATTTAAA	730	8	-	Arabidopsis thaliana	core promoter element around -30 of transcription start
PeuTTF28	NW_011499855.1	TATA-box	TACAAAA	736	7	+	Oryza sativa	core promoter element around -30 of transcription start
PeuTTF28	NW_011499855.1	TATA-box	TATA	768	4	-	Arabidopsis thaliana	core promoter element around -30 of transcription start
PeuTTF28	NW_011499855.1	TATA-box	taTATAAAtc	844	9	-	Arabidopsis thaliana	core promoter element around -30 of transcription start
PeuTTF28	NW_011499855.1	TATA-box	TATTTAAA	846	8	-	Arabidopsis thaliana	core promoter element around -30 of transcription start
PeuTTF28	NW_011499855.1	TATA-box	ATATAA	851	6	+	Brassica oleracea	core promoter element around -30 of transcription start
PeuTTF28	NW_011499855.1	TATA-box	TATA	852	4	-	Arabidopsis thaliana	core promoter element around -30 of transcription start
PeuTTF28	NW_011499855.1	AuxRR-core	GGTCCAT	945	7	+	Nicotiana tabacum	cis-acting regulatory element involved in auxin responsiveness
PeuTTF28	NW_011499855.1	WRE3	CCACCT	1387	6	+	Pisum sativum
PeuTTF28	NW_011499855.1	P-box	CCTTTTG	1177	7	-	Oryza sativa	gibberellin-responsive element
PeuTTF28	NW_011499855.1	P-box	CCTTTTG	1194	7	-	Oryza sativa	gibberellin-responsive element
PeuTTF28	NW_011499855.1	P-box	CCTTTTG	1201	7	-	Oryza sativa	gibberellin-responsive element
PeuTTF28	NW_011499855.1	P-box	CCTTTTG	1239	7	-	Oryza sativa	gibberellin-responsive element
PeuTTF28	NW_011499855.1	Myc	TCTCTTA	271	7	+	Arabidopsis thaliana
PeuTTF28	NW_011499855.1	Myc	TCTCTTA	443	7	-	Arabidopsis thaliana
PeuTTF28	NW_011499855.1	ABRE3a	TACGTG	344	6	-	Zea mays
PeuTTF28	NW_011499855.1	TATA	TATAAAAT	24	8	-	Arabidopsis thaliana
PeuTTF28	NW_011499855.1	TATC-box	TATCCCA	1136	7	-	Oryza sativa	cis-acting element involved in gibberellin-responsiveness
PeuTTF28	NW_011499855.1	MBS	CAACTG	879	6	+	Arabidopsis thaliana	MYB binding site involved in drought-inducibility
PeuTTF28	NW_011499855.1	MRE	AACCTAA	525	7	-	Petroselinum crispum	MYB binding site involved in light responsiveness
PeuTTF28	NW_011499855.1	GT1-motif	GGTTAAT	1120	7	-	Avena sativa	light responsive element
PeuTTF28	NW_011499855.1	GT1-motif	GGTTAA	1121	6	-	Arabidopsis thaliana	light responsive element
PeuTTF28	NW_011499855.1	STRE	AGGGG	816	5	-	Arabidopsis thaliana
PeuTTF28	NW_011499855.1	STRE	AGGGG	1393	5	-	Arabidopsis thaliana
PeuTTF28	NW_011499855.1	TCA-element	CCATCTTTTT	137	9	+	Nicotiana tabacum	cis-acting element involved in salicylic acid responsiveness
PeuTTF28	NW_011499855.1	G-box	TACGTG	344	6	-	Arabidopsis thaliana	cis-acting regulatory element involved in light responsiveness
PeuTTF28	NW_011499855.1	G-box	CACGTG	1363	6	-	Arabidopsis thaliana	cis-acting regulatory element involved in light responsiveness
PeuTTF28	NW_011499855.1	AT-rich element	ATAGAAATCAA	1	10	+	Glycine max	binding site of AT-rich DNA binding protein (ATBP-1)
PeuTTF28	NW_011499855.1	ABRE	ACGTG	233	5	+	Arabidopsis thaliana	cis-acting element involved in the abscisic acid responsiveness
PeuTTF28	NW_011499855.1	ABRE	ACGTG	287	5	+	Arabidopsis thaliana	cis-acting element involved in the abscisic acid responsiveness
PeuTTF28	NW_011499855.1	ABRE	ACGTG	344	5	-	Arabidopsis thaliana	cis-acting element involved in the abscisic acid responsiveness
PeuTTF28	NW_011499855.1	ABRE	CACGTG	1363	6	-	Arabidopsis thaliana	cis-acting element involved in the abscisic acid responsiveness
PeuTTF28	NW_011499855.1	ABRE	ACGTG	1364	5	+	Arabidopsis thaliana	cis-acting element involved in the abscisic acid responsiveness
PeuTTF28	NW_011499855.1	MYB-like sequence	TAACCA	1122	6	+	Arabidopsis thaliana
PeuTTF28	NW_011499855.1	CAAT-box	CAAT	34	4	-	Nicotiana glutinosa
PeuTTF28	NW_011499855.1	CAAT-box	CCAAT	83	5	-	Arabidopsis thaliana	common cis-acting element in promoter and enhancer regions
PeuTTF28	NW_011499855.1	CAAT-box	CAAT	376	4	+	Nicotiana glutinosa
PeuTTF28	NW_011499855.1	CAAT-box	CAAT	383	4	-	Nicotiana glutinosa
PeuTTF28	NW_011499855.1	CAAT-box	CAAT	428	4	-	Nicotiana glutinosa
PeuTTF28	NW_011499855.1	CAAT-box	CAAT	436	4	-	Nicotiana glutinosa
PeuTTF28	NW_011499855.1	CAAT-box	CAAT	579	4	-	Nicotiana glutinosa
PeuTTF28	NW_011499855.1	CAAT-box	CAAAT	799	5	+	Pisum sativum	common cis-acting element in promoter and enhancer regions
PeuTTF28	NW_011499855.1	CAAT-box	CAAAT	874	5	+	Pisum sativum	common cis-acting element in promoter and enhancer regions
PeuTTF28	NW_011499855.1	CAAT-box	CAAT	972	4	-	Nicotiana glutinosa
PeuTTF28	NW_011499855.1	CAAT-box	CAAT	984	4	+	Nicotiana glutinosa
PeuTTF28	NW_011499855.1	CAAT-box	CCAAT	1029	5	+	Arabidopsis thaliana	common cis-acting element in promoter and enhancer regions
PeuTTF28	NW_011499855.1	CAAT-box	CAAT	1030	4	+	Nicotiana glutinosa
PeuTTF28	NW_011499855.1	CAAT-box	CCAAT	1150	5	-	Arabidopsis thaliana	common cis-acting element in promoter and enhancer regions
PeuTTF28	NW_011499855.1	CAAT-box	CAAT	1168	4	+	Nicotiana glutinosa
PeuTTF28	NW_011499855.1	CAAT-box	CAAAT	1271	5	+	Pisum sativum	common cis-acting element in promoter and enhancer regions
PeuTTF28	NW_011499855.1	CAAT-box	CAAT	1274	4	-	Nicotiana glutinosa
PeuTTF28	NW_011499855.1	CAAT-box	CAAT	1328	4	-	Nicotiana glutinosa
PeuTTF28	NW_011499855.1	CAAT-box	CAAT	1369	4	-	Nicotiana glutinosa
PeuTTF28	NW_011499855.1	CAAT-box	CAAT	1471	4	+	Nicotiana glutinosa
PeuTTF28	NW_011499855.1	CAAT-box	CAAAT	1491	5	+	Pisum sativum	common cis-acting element in promoter and enhancer regions
PeuTTF28	NW_011499855.1	W box	TTGACC	1255	6	-	Arabidopsis thaliana
PeuTTF28	NW_011499855.1	W box	TTGACC	1370	6	+	Arabidopsis thaliana
PeuTTF28	NW_011499855.1	ERE	ATTTTAAA	619	8	+	Nicotiana glutinos
PeuTTF28	NW_011499855.1	MYB	TAACCA	1122	6	+	Arabidopsis thaliana
PeuTTF28	NW_011499855.1	MYB	CAACCA	1424	6	-	Arabidopsis thaliana
PeuTTF28	NW_011499855.1	MYB	CAACCA	1462	6	+	Arabidopsis thaliana
PeuTTF28	NW_011499855.1		motif_sequence	245	4	-	organism	short_function
PeuTTF28	NW_011499855.1		motif_sequence	596	4	-	organism	short_function
PeuTTF28	NW_011499855.1		motif_sequence	934	4	-	organism	short_function
PeuTTF28	NW_011499855.1		motif_sequence	1032	4	+	organism	short_function
PeuTTF28	NW_011499855.1		motif_sequence	1334	4	-	organism	short_function
PeuTTF28	NW_011499855.1	Box 4	ATTAAT	680	6	+	Petroselinum crispum	part of a conserved DNA module involved in light responsiveness
PeuTTF28	NW_011499855.1	Unnamed__1	CGTGG	811	5	+	Zea mays
PeuTTF28	NW_011499855.1	Unnamed__1	CGTGG	1362	5	-	Zea mays
PeuTTF28	NW_011499855.1	G-Box	CACGTT	232	6	-	Pisum sativum	cis-acting regulatory element involved in light responsiveness
PeuTTF28	NW_011499855.1	G-Box	CACGTT	286	6	-	Pisum sativum	cis-acting regulatory element involved in light responsiveness
PeuTTF28	NW_011499855.1	G-Box	CACGTG	1363	6	-	Pisum sativum	cis-acting regulatory element involved in light responsiveness
PeuTTF28	NW_011499855.1	AAGAA-motif	gGTAAAGAAA	152	9	-	Avena sativa
PeuTTF28	NW_011499855.1	AAGAA-motif	gGTAAAGAAA	255	9	-	Avena sativa
PeuTTF28	NW_011499855.1	AAGAA-motif	GAAAGAA	256	7	-	Avena sativa
PeuTTF28	NW_011499855.1	Unnamed__4	CTCC	596	4	-	Petroselinum hortense
PeuTTF28	NW_011499855.1	Unnamed__4	CTCC	1224	4	-	Petroselinum hortense
PeuTTF28	NW_011499855.1	Unnamed__4	CTCC	1294	4	-	Petroselinum hortense
PeuTTF28	NW_011499855.1	Unnamed__4	CTCC	1391	4	+	Petroselinum hortense
PeuTTF28	NW_011499855.1	ABRE4	CACGTA	344	6	+	Zea mays
PeuTTF28	NW_011499855.1	chs-CMA2a	TCACTTGA	1257	8	-	Petroselinum crispum	part of a light responsive element
PeuTTF28	NW_011499855.1	ARE	AAACCA	1458	6	+	Zea mays	cis-acting regulatory element essential for the anaerobic induction
PeuTTF28	NW_011499855.1	RY-element	CATGCATG	187	8	+	Helianthus annuus	cis-acting regulatory element involved in seed-specific regulation
PeuTTF28	NW_011499855.1	Myb	TAACTG	522	6	-	Arabidopsis thaliana
PeuTTF28	NW_011499855.1	Myb	CAACTG	879	6	+	Arabidopsis thaliana
PeuTTF17	NW_011499958.1	Myb-binding site	CAACAG	637	6	-	Nicotiana tabacum
PeuTTF17	NW_011499958.1	as-1	TGACG	347	5	-	Arabidopsis thaliana
PeuTTF17	NW_011499958.1	as-1	TGACG	975	5	-	Arabidopsis thaliana
PeuTTF17	NW_011499958.1	as-1	TGACG	1346	5	+	Arabidopsis thaliana
PeuTTF17	NW_011499958.1	ATC-motif	AGTAATCT	56	8	-	Spinacia oleracea	part of a conserved DNA module involved in light responsiveness
PeuTTF17	NW_011499958.1	CAAT-box	CAAT	136	4	-	Nicotiana glutinosa
PeuTTF17	NW_011499958.1	CAAT-box	CCAAT	155	5	+	Arabidopsis thaliana	common cis-acting element in promoter and enhancer regions
PeuTTF17	NW_011499958.1	CAAT-box	CAAT	156	4	+	Nicotiana glutinosa
PeuTTF17	NW_011499958.1	CAAT-box	CAAAT	169	5	+	Pisum sativum	common cis-acting element in promoter and enhancer regions
PeuTTF17	NW_011499958.1	CAAT-box	CAAT	266	4	-	Nicotiana glutinosa
PeuTTF17	NW_011499958.1	CAAT-box	CAAAT	394	5	+	Pisum sativum	common cis-acting element in promoter and enhancer regions
PeuTTF17	NW_011499958.1	CAAT-box	CAAT	718	4	+	Nicotiana glutinosa
PeuTTF17	NW_011499958.1	CAAT-box	CAAAT	745	5	-	Pisum sativum	common cis-acting element in promoter and enhancer regions
PeuTTF17	NW_011499958.1	CAAT-box	CAAT	757	4	-	Nicotiana glutinosa
PeuTTF17	NW_011499958.1	CAAT-box	CAAT	944	4	+	Nicotiana glutinosa
PeuTTF17	NW_011499958.1	CAAT-box	CAAAT	1224	5	+	Pisum sativum	common cis-acting element in promoter and enhancer regions
PeuTTF17	NW_011499958.1	CAAT-box	CAAT	1344	4	-	Nicotiana glutinosa
PeuTTF17	NW_011499958.1	CAAT-box	CAAT	1394	4	+	Nicotiana glutinosa
PeuTTF17	NW_011499958.1	CAAT-box	CAAT	1404	4	-	Nicotiana glutinosa
PeuTTF17	NW_011499958.1	CAAT-box	CAAT	1429	4	-	Nicotiana glutinosa
PeuTTF17	NW_011499958.1	CAAT-box	CAAT	1489	4	-	Nicotiana glutinosa
PeuTTF17	NW_011499958.1	ACE	CTAACGTATT	80	9	-	Petroselinum crispum	cis-acting element involved in light responsiveness
PeuTTF17	NW_011499958.1		motif_sequence	10	4	-	organism	short_function
PeuTTF17	NW_011499958.1		motif_sequence	64	4	-	organism	short_function
PeuTTF17	NW_011499958.1		motif_sequence	132	4	-	organism	short_function
PeuTTF17	NW_011499958.1		motif_sequence	186	4	+	organism	short_function
PeuTTF17	NW_011499958.1		motif_sequence	273	4	-	organism	short_function
PeuTTF17	NW_011499958.1		motif_sequence	408	4	-	organism	short_function
PeuTTF17	NW_011499958.1		motif_sequence	497	4	-	organism	short_function
PeuTTF17	NW_011499958.1		motif_sequence	558	4	-	organism	short_function
PeuTTF17	NW_011499958.1		motif_sequence	661	4	-	organism	short_function
PeuTTF17	NW_011499958.1		motif_sequence	692	4	+	organism	short_function
PeuTTF17	NW_011499958.1		motif_sequence	801	4	-	organism	short_function
PeuTTF17	NW_011499958.1		motif_sequence	831	4	+	organism	short_function
PeuTTF17	NW_011499958.1		motif_sequence	1018	4	+	organism	short_function
PeuTTF17	NW_011499958.1		motif_sequence	1141	4	+	organism	short_function
PeuTTF17	NW_011499958.1		motif_sequence	1165	4	-	organism	short_function
PeuTTF17	NW_011499958.1		motif_sequence	1253	4	-	organism	short_function
PeuTTF17	NW_011499958.1		motif_sequence	1386	4	+	organism	short_function
PeuTTF17	NW_011499958.1		motif_sequence	1445	4	+	organism	short_function
PeuTTF17	NW_011499958.1	MYB	TAACCA	174	6	+	Arabidopsis thaliana
PeuTTF17	NW_011499958.1	MYB	TAACCA	615	6	-	Arabidopsis thaliana
PeuTTF17	NW_011499958.1	MYB	CAACAG	637	6	-	Arabidopsis thaliana
PeuTTF17	NW_011499958.1	MYB	CAACCA	768	6	-	Arabidopsis thaliana
PeuTTF17	NW_011499958.1	MYB	TAACCA	1173	6	-	Arabidopsis thaliana
PeuTTF17	NW_011499958.1	MYB	CAACCA	1333	6	+	Arabidopsis thaliana
PeuTTF17	NW_011499958.1	ARE	AAACCA	383	6	-	Zea mays	cis-acting regulatory element essential for the anaerobic induction
PeuTTF17	NW_011499958.1	ARE	AAACCA	1484	6	+	Zea mays	cis-acting regulatory element essential for the anaerobic induction
PeuTTF17	NW_011499958.1	Myb	TAACTG	851	6	-	Arabidopsis thaliana
PeuTTF17	NW_011499958.1	CTAG-motif	ACTAGCAGAA	1161	9	+	Avena sativa
PeuTTF17	NW_011499958.1	TCT-motif	TCTTAC	1276	6	+	Arabidopsis thaliana	part of a light responsive element
PeuTTF17	NW_011499958.1	Unnamed__4	CTCC	10	4	-	Petroselinum hortense
PeuTTF17	NW_011499958.1	Unnamed__4	CTCC	89	4	-	Petroselinum hortense
PeuTTF17	NW_011499958.1	Unnamed__4	CTCC	107	4	+	Petroselinum hortense
PeuTTF17	NW_011499958.1	Unnamed__4	CTCC	273	4	-	Petroselinum hortense
PeuTTF17	NW_011499958.1	Unnamed__4	CTCC	281	4	+	Petroselinum hortense
PeuTTF17	NW_011499958.1	Unnamed__4	CTCC	661	4	-	Petroselinum hortense
PeuTTF17	NW_011499958.1	Unnamed__4	CTCC	711	4	+	Petroselinum hortense
PeuTTF17	NW_011499958.1	Unnamed__4	CTCC	1184	4	-	Petroselinum hortense
PeuTTF17	NW_011499958.1	AAGAA-motif	GAAAGAA	216	7	-	Avena sativa
PeuTTF17	NW_011499958.1	AAGAA-motif	GAAAGAA	904	7	-	Avena sativa
PeuTTF17	NW_011499958.1	plant_AP-2-like	CGACCAGG	337	8	+	Oryza sativa	?
PeuTTF17	NW_011499958.1	GT1-motif	GGTTAA	38	6	-	Arabidopsis thaliana	light responsive element
PeuTTF17	NW_011499958.1	GT1-motif	GGTTAAT	172	7	-	Avena sativa	light responsive element
PeuTTF17	NW_011499958.1	GT1-motif	GGTTAA	173	6	-	Arabidopsis thaliana	light responsive element
PeuTTF17	NW_011499958.1	GT1-motif	GGTTAA	616	6	+	Arabidopsis thaliana	light responsive element
PeuTTF17	NW_011499958.1	TATA-box	TACAAAA	44	7	+	Oryza sativa	core promoter element around -30 of transcription start
PeuTTF17	NW_011499958.1	TATA-box	TATA	224	4	+	Arabidopsis thaliana	core promoter element around -30 of transcription start
PeuTTF17	NW_011499958.1	TATA-box	TATA	891	4	-	Arabidopsis thaliana	core promoter element around -30 of transcription start
PeuTTF17	NW_011499958.1	TATA-box	ATATAT	1001	6	-	Brassica napus	core promoter element around -30 of transcription start
PeuTTF17	NW_011499958.1	TATA-box	TATA	1002	4	-	Arabidopsis thaliana	core promoter element around -30 of transcription start
PeuTTF17	NW_011499958.1	TATA-box	TATA	1062	4	-	Arabidopsis thaliana	core promoter element around -30 of transcription start
PeuTTF17	NW_011499958.1	I-box	atGATAAGGTC	498	10	+	Helianthus annuus	part of a light responsive element
PeuTTF17	NW_011499958.1	I-box	AGATAAGG	499	8	+	Triticum aestivum	part of a light responsive element
PeuTTF17	NW_011499958.1	I-box	TGATAATGT	759	9	+	Solanum tuberosum	part of a light responsive element
PeuTTF17	NW_011499958.1	CGTCA-motif	CGTCA	347	5	+	Hordeum vulgare	cis-acting regulatory element involved in the MeJA-responsiveness
PeuTTF17	NW_011499958.1	CGTCA-motif	CGTCA	975	5	+	Hordeum vulgare	cis-acting regulatory element involved in the MeJA-responsiveness
PeuTTF17	NW_011499958.1	CGTCA-motif	CGTCA	1346	5	-	Hordeum vulgare	cis-acting regulatory element involved in the MeJA-responsiveness
PeuTTF17	NW_011499958.1	GATA-motif	AAGATAAGATT	409	10	+	Arabidopsis thaliana	part of a light responsive element
PeuTTF17	NW_011499958.1	AE-box	AGAAACAA	580	8	-	Arabidopsis thaliana	part of a module for light response
PeuTTF17	NW_011499958.1	WRE3	CCACCT	356	6	-	Pisum sativum
PeuTTF17	NW_011499958.1	TGACG-motif	TGACG	347	5	-	Hordeum vulgare	cis-acting regulatory element involved in the MeJA-responsiveness
PeuTTF17	NW_011499958.1	TGACG-motif	TGACG	975	5	-	Hordeum vulgare	cis-acting regulatory element involved in the MeJA-responsiveness
PeuTTF17	NW_011499958.1	TGACG-motif	TGACG	1346	5	+	Hordeum vulgare	cis-acting regulatory element involved in the MeJA-responsiveness
PeuTTF17	NW_011499958.1	MYB-like sequence	TAACCA	174	6	+	Arabidopsis thaliana
PeuTTF17	NW_011499958.1	MYB-like sequence	TAACCA	615	6	-	Arabidopsis thaliana
PeuTTF17	NW_011499958.1	MYB-like sequence	TAACCA	1173	6	-	Arabidopsis thaliana
PeuTTF14	NW_011499975.1	ARE	AAACCA	517	6	-	Zea mays	cis-acting regulatory element essential for the anaerobic induction
PeuTTF14	NW_011499975.1	ARE	AAACCA	1090	6	-	Zea mays	cis-acting regulatory element essential for the anaerobic induction
PeuTTF14	NW_011499975.1	MBSI	aaaAaaC(G/C)GTTA	1033	10.5	+	Petunia hybrida	MYB binding site involved in flavonoid biosynthetic genes regulation
PeuTTF14	NW_011499975.1	Unnamed__4	CTCC	39	4	+	Petroselinum hortense
PeuTTF14	NW_011499975.1	Unnamed__4	CTCC	272	4	+	Petroselinum hortense
PeuTTF14	NW_011499975.1	Unnamed__4	CTCC	400	4	-	Petroselinum hortense
PeuTTF14	NW_011499975.1	Unnamed__4	CTCC	408	4	+	Petroselinum hortense
PeuTTF14	NW_011499975.1	Unnamed__4	CTCC	965	4	+	Petroselinum hortense
PeuTTF14	NW_011499975.1	Unnamed__4	CTCC	1334	4	-	Petroselinum hortense
PeuTTF14	NW_011499975.1	Unnamed__4	CTCC	1353	4	-	Petroselinum hortense
PeuTTF14	NW_011499975.1	AAGAA-motif	GAAAGAA	340	7	-	Avena sativa
PeuTTF14	NW_011499975.1	LTR	CCGAAA	662	6	-	Hordeum vulgare	cis-acting element involved in low-temperature responsiveness
PeuTTF14	NW_011499975.1	Sp1	GGGCGG	556	6	+	Oryza sativa	light responsive element
PeuTTF14	NW_011499975.1	Myb-binding site	CAACAG	771	6	-	Nicotiana tabacum
PeuTTF14	NW_011499975.1	Unnamed__1	CGTGG	300	5	-	Zea mays
PeuTTF14	NW_011499975.1	Unnamed__1	CGTGG	836	5	+	Zea mays
PeuTTF14	NW_011499975.1	CAAT-box	CCAAT	41	5	+	Arabidopsis thaliana	common cis-acting element in promoter and enhancer regions
PeuTTF14	NW_011499975.1	CAAT-box	CAAT	42	4	+	Nicotiana glutinosa
PeuTTF14	NW_011499975.1	CAAT-box	CAAAT	69	5	-	Pisum sativum	common cis-acting element in promoter and enhancer regions
PeuTTF14	NW_011499975.1	CAAT-box	CAAT	107	4	-	Nicotiana glutinosa
PeuTTF14	NW_011499975.1	CAAT-box	CAAT	160	4	-	Nicotiana glutinosa
PeuTTF14	NW_011499975.1	CAAT-box	CCAAT	259	5	-	Arabidopsis thaliana	common cis-acting element in promoter and enhancer regions
PeuTTF14	NW_011499975.1	CAAT-box	CAAAT	292	5	+	Pisum sativum	common cis-acting element in promoter and enhancer regions
PeuTTF14	NW_011499975.1	CAAT-box	CAAT	393	4	-	Nicotiana glutinosa
PeuTTF14	NW_011499975.1	CAAT-box	CAAAT	528	5	+	Pisum sativum	common cis-acting element in promoter and enhancer regions
PeuTTF14	NW_011499975.1	CAAT-box	CAAAT	715	5	-	Pisum sativum	common cis-acting element in promoter and enhancer regions
PeuTTF14	NW_011499975.1	CAAT-box	CAAAT	877	5	-	Pisum sativum	common cis-acting element in promoter and enhancer regions
PeuTTF14	NW_011499975.1	CAAT-box	CAAT	1239	4	+	Nicotiana glutinosa
PeuTTF14	NW_011499975.1	CAAT-box	CAAAT	1245	5	-	Pisum sativum	common cis-acting element in promoter and enhancer regions
PeuTTF14	NW_011499975.1	CAAT-box	CAAT	1251	4	+	Nicotiana glutinosa
PeuTTF14	NW_011499975.1	CAAT-box	CAAAT	1374	5	+	Pisum sativum	common cis-acting element in promoter and enhancer regions
PeuTTF14	NW_011499975.1	CAAT-box	CAAT	1493	4	+	Nicotiana glutinosa
PeuTTF14	NW_011499975.1	CAAT-box	CAAT	1497	4	-	Nicotiana glutinosa
PeuTTF14	NW_011499975.1		motif_sequence	87	4	+	organism	short_function
PeuTTF14	NW_011499975.1		motif_sequence	117	4	-	organism	short_function
PeuTTF14	NW_011499975.1		motif_sequence	125	4	+	organism	short_function
PeuTTF14	NW_011499975.1		motif_sequence	127	4	-	organism	short_function
PeuTTF14	NW_011499975.1		motif_sequence	200	4	-	organism	short_function
PeuTTF14	NW_011499975.1		motif_sequence	263	4	-	organism	short_function
PeuTTF14	NW_011499975.1		motif_sequence	400	4	-	organism	short_function
PeuTTF14	NW_011499975.1		motif_sequence	542	4	-	organism	short_function
PeuTTF14	NW_011499975.1		motif_sequence	634	4	-	organism	short_function
PeuTTF14	NW_011499975.1		motif_sequence	695	4	-	organism	short_function
PeuTTF14	NW_011499975.1		motif_sequence	794	4	-	organism	short_function
PeuTTF14	NW_011499975.1		motif_sequence	937	4	-	organism	short_function
PeuTTF14	NW_011499975.1		motif_sequence	1165	4	+	organism	short_function
PeuTTF14	NW_011499975.1		motif_sequence	1253	4	+	organism	short_function
PeuTTF14	NW_011499975.1		motif_sequence	1291	4	+	organism	short_function
PeuTTF14	NW_011499975.1	MYB	TAACCA	173	6	+	Arabidopsis thaliana
PeuTTF14	NW_011499975.1	MYB	TAACCA	297	6	+	Arabidopsis thaliana
PeuTTF14	NW_011499975.1	MYB	CAACAG	771	6	-	Arabidopsis thaliana
PeuTTF14	NW_011499975.1	MYB	CAACCA	900	6	-	Arabidopsis thaliana
PeuTTF14	NW_011499975.1	MYB	CAACCA	904	6	-	Arabidopsis thaliana
PeuTTF14	NW_011499975.1	MYB	TAACCA	1107	6	+	Arabidopsis thaliana
PeuTTF14	NW_011499975.1	MYB	TAACCA	1323	6	-	Arabidopsis thaliana
PeuTTF14	NW_011499975.1	MYB	CAACCA	1483	6	+	Arabidopsis thaliana
PeuTTF14	NW_011499975.1	MYB-like sequence	TAACCA	173	6	+	Arabidopsis thaliana
PeuTTF14	NW_011499975.1	MYB-like sequence	TAACCA	297	6	+	Arabidopsis thaliana
PeuTTF14	NW_011499975.1	MYB-like sequence	TAACCA	1107	6	+	Arabidopsis thaliana
PeuTTF14	NW_011499975.1	MYB-like sequence	TAACCA	1323	6	-	Arabidopsis thaliana
PeuTTF14	NW_011499975.1	G-box	CACGAC	147	6	+	Zea mays	cis-acting regulatory element involved in light responsiveness
PeuTTF14	NW_011499975.1	STRE	AGGGG	152	5	-	Arabidopsis thaliana
PeuTTF14	NW_011499975.1	TCA-element	CCATCTTTTT	724	9	+	Nicotiana tabacum	cis-acting element involved in salicylic acid responsiveness
PeuTTF14	NW_011499975.1	4cl-CMA1b	ATTCCGATAAACT	1112	12	+	Petroselinum crispum	light responsive element
PeuTTF14	NW_011499975.1	GT1-motif	GGTTAA	172	6	-	Arabidopsis thaliana	light responsive element
PeuTTF14	NW_011499975.1	GT1-motif	GGTTAAT	295	7	-	Avena sativa	light responsive element
PeuTTF14	NW_011499975.1	GT1-motif	GGTTAA	296	6	-	Arabidopsis thaliana	light responsive element
PeuTTF14	NW_011499975.1	GT1-motif	GGTTAA	751	6	+	Arabidopsis thaliana	light responsive element
PeuTTF14	NW_011499975.1	GT1-motif	GGTTAAT	1105	7	-	Avena sativa	light responsive element
PeuTTF14	NW_011499975.1	GT1-motif	GGTTAA	1106	6	-	Arabidopsis thaliana	light responsive element
PeuTTF14	NW_011499975.1	AuxRR-core	GGTCCAT	683	7	+	Nicotiana tabacum	cis-acting regulatory element involved in auxin responsiveness
PeuTTF14	NW_011499975.1	TATA-box	TATAAAA	48	7	-	Pisum sativum	core promoter element around -30 of transcription start
PeuTTF14	NW_011499975.1	TATA-box	TATAAA	49	6	-	Helianthus annuus	core promoter element around -30 of transcription start
PeuTTF14	NW_011499975.1	TATA-box	TATAA	50	5	-	Arabidopsis thaliana	core promoter element around -30 of transcription start
PeuTTF14	NW_011499975.1	TATA-box	TATA	51	4	+	Arabidopsis thaliana	core promoter element around -30 of transcription start
PeuTTF14	NW_011499975.1	TATA-box	ATATAT	121	6	+	Brassica napus	core promoter element around -30 of transcription start
PeuTTF14	NW_011499975.1	TATA-box	TATA	122	4	+	Arabidopsis thaliana	core promoter element around -30 of transcription start
PeuTTF14	NW_011499975.1	TATA-box	ATATAT	307	6	+	Brassica napus	core promoter element around -30 of transcription start
PeuTTF14	NW_011499975.1	TATA-box	TATA	308	4	+	Arabidopsis thaliana	core promoter element around -30 of transcription start
PeuTTF14	NW_011499975.1	TATA-box	TATA	348	4	+	Arabidopsis thaliana	core promoter element around -30 of transcription start
PeuTTF14	NW_011499975.1	TATA-box	TATA	931	4	-	Arabidopsis thaliana	core promoter element around -30 of transcription start
PeuTTF14	NW_011499975.1	TATA-box	ATATAA	1048	6	+	Brassica oleracea	core promoter element around -30 of transcription start
PeuTTF14	NW_011499975.1	TATA-box	TATA	1049	4	-	Arabidopsis thaliana	core promoter element around -30 of transcription start
PeuTTF14	NW_011499975.1	TATA-box	TATA	1081	4	-	Arabidopsis thaliana	core promoter element around -30 of transcription start
PeuTTF14	NW_011499975.1	TATA-box	TATA	1233	4	-	Arabidopsis thaliana	core promoter element around -30 of transcription start
PeuTTF14	NW_011499975.1	TATA-box	TATA	1259	4	-	Arabidopsis thaliana	core promoter element around -30 of transcription start
PeuTTF14	NW_011499975.1	TATA-box	TATAA	1369	5	-	Arabidopsis thaliana	core promoter element around -30 of transcription start
PeuTTF14	NW_011499975.1	TATA-box	TATA	1370	4	-	Arabidopsis thaliana	core promoter element around -30 of transcription start
PeuTTF14	NW_011499975.1	I-box	atGATAAGGTC	635	10	+	Helianthus annuus	part of a light responsive element
PeuTTF14	NW_011499975.1	I-box	AGATAAGG	636	8	+	Triticum aestivum	part of a light responsive element
PeuTTF14	NW_011499975.1	GATA-motif	AAGATAAGATT	543	10	+	Arabidopsis thaliana	part of a light responsive element
PeuTTF14	NW_011499975.1	GATA-motif	AAGATAAGATT	1097	10	+	Arabidopsis thaliana	part of a light responsive element
PeuTTF14	NW_011499975.1	Myc	TCTCTTA	139	7	-	Arabidopsis thaliana
PeuTTF14	NW_011499975.1	WRE3	CCACCT	484	6	-	Pisum sativum
PeuTTF14	NW_011499975.1	WRE3	CCACCT	514	6	-	Pisum sativum
PeuTTF11	NW_011500003.1	MBS	CAACTG	1252	6	+	Arabidopsis thaliana	MYB binding site involved in drought-inducibility
PeuTTF11	NW_011500003.1	MYC	CATTTG	11	6	-	Arabidopsis thaliana
PeuTTF11	NW_011500003.1	MYC	CATGTG	1189	6	-	Arabidopsis thaliana
PeuTTF11	NW_011500003.1	WUN-motif	AAATTACT	708	8	+	Nicotiana glutinosa
PeuTTF11	NW_011500003.1	GT1-motif	GCGGTAATT	819	9	-	Oryza sativa	light responsive element
PeuTTF11	NW_011500003.1	CGTCA-motif	CGTCA	1129	5	+	Hordeum vulgare	cis-acting regulatory element involved in the MeJA-responsiveness
PeuTTF11	NW_011500003.1	CGTCA-motif	CGTCA	1235	5	-	Hordeum vulgare	cis-acting regulatory element involved in the MeJA-responsiveness
PeuTTF11	NW_011500003.1	I-box	AGATAAGG	461	8	+	Triticum aestivum	part of a light responsive element
PeuTTF11	NW_011500003.1	TATA-box	TATAAA	84	6	-	Helianthus annuus	core promoter element around -30 of transcription start
PeuTTF11	NW_011500003.1	TATA-box	TATAA	85	5	-	Arabidopsis thaliana	core promoter element around -30 of transcription start
PeuTTF11	NW_011500003.1	TATA-box	TATA	86	4	+	Arabidopsis thaliana	core promoter element around -30 of transcription start
PeuTTF11	NW_011500003.1	TATA-box	ccTATAAAaa	740	9	-	Arabidopsis thaliana	core promoter element around -30 of transcription start
PeuTTF11	NW_011500003.1	TATA-box	TATAAAA	741	7	-	Pisum sativum	core promoter element around -30 of transcription start
PeuTTF11	NW_011500003.1	TATA-box	TATAAA	742	6	-	Helianthus annuus	core promoter element around -30 of transcription start
PeuTTF11	NW_011500003.1	TATA-box	TATAA	743	5	-	Arabidopsis thaliana	core promoter element around -30 of transcription start
PeuTTF11	NW_011500003.1	TATA-box	TATA	744	4	-	Arabidopsis thaliana	core promoter element around -30 of transcription start
PeuTTF11	NW_011500003.1	TATA-box	TATACA	775	6	-	Helianthus annuus	core promoter element around -30 of transcription start
PeuTTF11	NW_011500003.1	TATA-box	TATA	777	4	-	Arabidopsis thaliana	core promoter element around -30 of transcription start
PeuTTF11	NW_011500003.1	TATA-box	ccTATAAAaa	867	9	-	Arabidopsis thaliana	core promoter element around -30 of transcription start
PeuTTF11	NW_011500003.1	TATA-box	TATA	966	4	-	Arabidopsis thaliana	core promoter element around -30 of transcription start
PeuTTF11	NW_011500003.1	TATA-box	TATA	1068	4	-	Arabidopsis thaliana	core promoter element around -30 of transcription start
PeuTTF11	NW_011500003.1	P-box	CCTTTTG	221	7	-	Oryza sativa	gibberellin-responsive element
PeuTTF11	NW_011500003.1	P-box	CCTTTTG	785	7	-	Oryza sativa	gibberellin-responsive element
PeuTTF11	NW_011500003.1	Myc	TCTCTTA	168	7	-	Arabidopsis thaliana
PeuTTF11	NW_011500003.1	WRE3	CCACCT	63	6	+	Pisum sativum
PeuTTF11	NW_011500003.1	WRE3	CCACCT	317	6	+	Pisum sativum
PeuTTF11	NW_011500003.1	WRE3	CCACCT	427	6	-	Pisum sativum
PeuTTF11	NW_011500003.1	WRE3	CCACCT	1240	6	+	Pisum sativum
PeuTTF11	NW_011500003.1	GATA-motif	GATAGGA	284	7	-	Arabidopsis thaliana	part of a light responsive element
PeuTTF11	NW_011500003.1	AE-box	AGAAACTT	1371	8	-	Arabidopsis thaliana	part of a module for light response
PeuTTF11	NW_011500003.1	TGACG-motif	TGACG	1129	5	-	Hordeum vulgare	cis-acting regulatory element involved in the MeJA-responsiveness
PeuTTF11	NW_011500003.1	TGACG-motif	TGACG	1235	5	+	Hordeum vulgare	cis-acting regulatory element involved in the MeJA-responsiveness
PeuTTF11	NW_011500003.1	GARE-motif	TCTGTTG	496	7	+	Brassica oleracea	gibberellin-responsive element
PeuTTF11	NW_011500003.1	MYB-like sequence	TAACCA	136	6	+	Arabidopsis thaliana
PeuTTF11	NW_011500003.1	STRE	AGGGG	377	5	+	Arabidopsis thaliana
PeuTTF11	NW_011500003.1	STRE	AGGGG	1120	5	-	Arabidopsis thaliana
PeuTTF11	NW_011500003.1	as-1	TGACG	1129	5	-	Arabidopsis thaliana
PeuTTF11	NW_011500003.1	as-1	TGACG	1235	5	+	Arabidopsis thaliana
PeuTTF11	NW_011500003.1	Myb-binding site	CAACAG	416	6	+	Nicotiana tabacum
PeuTTF11	NW_011500003.1	Myb-binding site	CAACAG	497	6	-	Nicotiana tabacum
PeuTTF11	NW_011500003.1	Myb-binding site	CAACAG	934	6	-	Nicotiana tabacum
PeuTTF11	NW_011500003.1	Unnamed__1	CGTGG	1426	5	+	Zea mays
PeuTTF11	NW_011500003.1	CAAT-box	CAAAT	11	5	+	Pisum sativum	common cis-acting element in promoter and enhancer regions
PeuTTF11	NW_011500003.1	CAAT-box	CAAT	59	4	-	Nicotiana glutinosa
PeuTTF11	NW_011500003.1	CAAT-box	CAAT	122	4	-	Nicotiana glutinosa
PeuTTF11	NW_011500003.1	CAAT-box	CAAT	127	4	-	Nicotiana glutinosa
PeuTTF11	NW_011500003.1	CAAT-box	CAAT	151	4	-	Nicotiana glutinosa
PeuTTF11	NW_011500003.1	CAAT-box	CAAAT	656	5	+	Pisum sativum	common cis-acting element in promoter and enhancer regions
PeuTTF11	NW_011500003.1	CAAT-box	CAAT	662	4	-	Nicotiana glutinosa
PeuTTF11	NW_011500003.1	CAAT-box	CAAT	675	4	+	Nicotiana glutinosa
PeuTTF11	NW_011500003.1	CAAT-box	CAAT	702	4	-	Nicotiana glutinosa
PeuTTF11	NW_011500003.1	CAAT-box	CAAAT	769	5	-	Pisum sativum	common cis-acting element in promoter and enhancer regions
PeuTTF11	NW_011500003.1	CAAT-box	CAAAT	817	5	+	Pisum sativum	common cis-acting element in promoter and enhancer regions
PeuTTF11	NW_011500003.1	CAAT-box	CAAT	848	4	-	Nicotiana glutinosa
PeuTTF11	NW_011500003.1	CAAT-box	CCAAT	872	5	-	Arabidopsis thaliana	common cis-acting element in promoter and enhancer regions
PeuTTF11	NW_011500003.1	CAAT-box	CCAAT	927	5	-	Arabidopsis thaliana	common cis-acting element in promoter and enhancer regions
PeuTTF11	NW_011500003.1	CAAT-box	CAAT	950	4	-	Nicotiana glutinosa
PeuTTF11	NW_011500003.1	CAAT-box	CAAT	1083	4	+	Nicotiana glutinosa
PeuTTF11	NW_011500003.1	CAAT-box	CCAAT	1105	5	+	Arabidopsis thaliana	common cis-acting element in promoter and enhancer regions
PeuTTF11	NW_011500003.1	CAAT-box	CAAT	1106	4	+	Nicotiana glutinosa
PeuTTF11	NW_011500003.1	CAAT-box	CAAT	1144	4	-	Nicotiana glutinosa
PeuTTF11	NW_011500003.1	CAAT-box	CAAT	1228	4	-	Nicotiana glutinosa
PeuTTF11	NW_011500003.1	CAAT-box	CAAT	1307	4	-	Nicotiana glutinosa
PeuTTF11	NW_011500003.1	CAAT-box	CAAAT	1312	5	+	Pisum sativum	common cis-acting element in promoter and enhancer regions
PeuTTF11	NW_011500003.1	CAAT-box	CAAAT	1360	5	-	Pisum sativum	common cis-acting element in promoter and enhancer regions
PeuTTF11	NW_011500003.1	CAAT-box	CAAT	1384	4	+	Nicotiana glutinosa
PeuTTF11	NW_011500003.1	TGA-element	AACGAC	571	6	+	Brassica oleracea	auxin-responsive element
PeuTTF11	NW_011500003.1		motif_sequence	397	4	-	organism	short_function
PeuTTF11	NW_011500003.1		motif_sequence	459	4	-	organism	short_function
PeuTTF11	NW_011500003.1		motif_sequence	520	4	-	organism	short_function
PeuTTF11	NW_011500003.1		motif_sequence	555	4	-	organism	short_function
PeuTTF11	NW_011500003.1		motif_sequence	714	4	+	organism	short_function
PeuTTF11	NW_011500003.1		motif_sequence	1195	4	+	organism	short_function
PeuTTF11	NW_011500003.1		motif_sequence	1202	4	+	organism	short_function
PeuTTF11	NW_011500003.1		motif_sequence	1244	4	+	organism	short_function
PeuTTF11	NW_011500003.1		motif_sequence	1259	4	+	organism	short_function
PeuTTF11	NW_011500003.1		motif_sequence	1303	4	-	organism	short_function
PeuTTF11	NW_011500003.1	MYB	TAACCA	136	6	+	Arabidopsis thaliana
PeuTTF11	NW_011500003.1	MYB	CAACCA	314	6	+	Arabidopsis thaliana
PeuTTF11	NW_011500003.1	MYB	CAACAG	416	6	+	Arabidopsis thaliana
PeuTTF11	NW_011500003.1	MYB	CAACAG	497	6	-	Arabidopsis thaliana
PeuTTF11	NW_011500003.1	MYB	CAACCA	617	6	-	Arabidopsis thaliana
PeuTTF11	NW_011500003.1	MYB	CAACAG	934	6	-	Arabidopsis thaliana
PeuTTF11	NW_011500003.1	ARE	AAACCA	91	6	+	Zea mays	cis-acting regulatory element essential for the anaerobic induction
PeuTTF11	NW_011500003.1	ARE	AAACCA	874	6	-	Zea mays	cis-acting regulatory element essential for the anaerobic induction
PeuTTF11	NW_011500003.1	chs-CMA2a	TCACTTGA	1266	8	-	Petroselinum crispum	part of a light responsive element
PeuTTF11	NW_011500003.1	Myb	CAACTG	1252	6	+	Arabidopsis thaliana
PeuTTF11	NW_011500003.1	TCT-motif	TCTTAC	167	6	-	Arabidopsis thaliana	part of a light responsive element
PeuTTF11	NW_011500003.1	Unnamed__4	CTCC	241	4	+	Petroselinum hortense
PeuTTF11	NW_011500003.1	Unnamed__4	CTCC	357	4	-	Petroselinum hortense
PeuTTF11	NW_011500003.1	Unnamed__4	CTCC	459	4	-	Petroselinum hortense
PeuTTF11	NW_011500003.1	Unnamed__4	CTCC	509	4	+	Petroselinum hortense
PeuTTF11	NW_011500003.1	Unnamed__4	CTCC	555	4	-	Petroselinum hortense
PeuTTF11	NW_011500003.1	Unnamed__4	CTCC	636	4	-	Petroselinum hortense
PeuTTF11	NW_011500003.1	Unnamed__4	CTCC	1303	4	-	Petroselinum hortense
PeuTTF11	NW_011500003.1	AAGAA-motif	GAAAGAA	227	7	+	Avena sativa
PeuTTF11	NW_011500003.1	AAGAA-motif	GAAAGAA	1291	7	+	Avena sativa
PeuTTF11	NW_011500003.1	LTR	CCGAAA	214	6	+	Hordeum vulgare	cis-acting element involved in low-temperature responsiveness
PeuTTF9	NW_011500063.1	DRE core	GCCGAC	171	6	+	Arabidopsis thaliana
PeuTTF9	NW_011500063.1	Unnamed__1	CGTGG	236	5	-	Zea mays
PeuTTF9	NW_011500063.1	Sp1	GGGCGG	579	6	+	Oryza sativa	light responsive element
PeuTTF9	NW_011500063.1	MYC	CATTTG	539	6	+	Arabidopsis thaliana
PeuTTF9	NW_011500063.1	CAT-box	GCCACT	523	6	-	Arabidopsis thaliana	cis-acting regulatory element related to meristem expression
PeuTTF9	NW_011500063.1	MBS	CAACTG	979	6	-	Arabidopsis thaliana	MYB binding site involved in drought-inducibility
PeuTTF9	NW_011500063.1	Myb-binding site	CAACAG	139	6	+	Nicotiana tabacum
PeuTTF9	NW_011500063.1	Myb-binding site	CAACAG	150	6	+	Nicotiana tabacum
PeuTTF9	NW_011500063.1	Myb-binding site	CAACAG	515	6	-	Nicotiana tabacum
PeuTTF9	NW_011500063.1	as-1	TGACG	56	5	-	Arabidopsis thaliana
PeuTTF9	NW_011500063.1	as-1	TGACG	62	5	-	Arabidopsis thaliana
PeuTTF9	NW_011500063.1	as-1	TGACG	645	5	+	Arabidopsis thaliana
PeuTTF9	NW_011500063.1	as-1	TGACG	821	5	+	Arabidopsis thaliana
PeuTTF9	NW_011500063.1	MYB	CAACAG	139	6	+	Arabidopsis thaliana
PeuTTF9	NW_011500063.1	MYB	CAACAG	150	6	+	Arabidopsis thaliana
PeuTTF9	NW_011500063.1	MYB	CAACAG	515	6	-	Arabidopsis thaliana
PeuTTF9	NW_011500063.1	MYB	TAACCA	588	6	+	Arabidopsis thaliana
PeuTTF9	NW_011500063.1	MYB	CAACCA	743	6	-	Arabidopsis thaliana
PeuTTF9	NW_011500063.1		motif_sequence	98	4	+	organism	short_function
PeuTTF9	NW_011500063.1		motif_sequence	209	4	-	organism	short_function
PeuTTF9	NW_011500063.1		motif_sequence	284	4	-	organism	short_function
PeuTTF9	NW_011500063.1		motif_sequence	338	4	-	organism	short_function
PeuTTF9	NW_011500063.1		motif_sequence	343	4	-	organism	short_function
PeuTTF9	NW_011500063.1		motif_sequence	357	4	+	organism	short_function
PeuTTF9	NW_011500063.1		motif_sequence	661	4	-	organism	short_function
PeuTTF9	NW_011500063.1		motif_sequence	700	4	-	organism	short_function
PeuTTF9	NW_011500063.1		motif_sequence	734	4	-	organism	short_function
PeuTTF9	NW_011500063.1		motif_sequence	891	4	-	organism	short_function
PeuTTF9	NW_011500063.1		motif_sequence	969	4	-	organism	short_function
PeuTTF9	NW_011500063.1	WRE3	CCACCT	884	6	-	Pisum sativum
PeuTTF9	NW_011500063.1	TCA	TCATCTTCAT	5	9	-	Pisum sativum
PeuTTF9	NW_011500063.1	TCA	TCATCTTCAT	8	9	-	Pisum sativum
PeuTTF9	NW_011500063.1	CGTCA-motif	CGTCA	56	5	+	Hordeum vulgare	cis-acting regulatory element involved in the MeJA-responsiveness
PeuTTF9	NW_011500063.1	CGTCA-motif	CGTCA	62	5	+	Hordeum vulgare	cis-acting regulatory element involved in the MeJA-responsiveness
PeuTTF9	NW_011500063.1	CGTCA-motif	CGTCA	645	5	-	Hordeum vulgare	cis-acting regulatory element involved in the MeJA-responsiveness
PeuTTF9	NW_011500063.1	CGTCA-motif	CGTCA	821	5	-	Hordeum vulgare	cis-acting regulatory element involved in the MeJA-responsiveness
PeuTTF9	NW_011500063.1	TATA-box	TATA	18	4	+	Arabidopsis thaliana	core promoter element around -30 of transcription start
PeuTTF9	NW_011500063.1	TATA-box	TATA	412	4	+	Arabidopsis thaliana	core promoter element around -30 of transcription start
PeuTTF9	NW_011500063.1	CAAT-box	CAAT	218	4	-	Nicotiana glutinosa
PeuTTF9	NW_011500063.1	CAAT-box	CAAT	250	4	-	Nicotiana glutinosa
PeuTTF9	NW_011500063.1	CAAT-box	CAAT	328	4	-	Nicotiana glutinosa
PeuTTF9	NW_011500063.1	CAAT-box	CAAT	391	4	-	Nicotiana glutinosa
PeuTTF9	NW_011500063.1	CAAT-box	CCAAT	417	5	-	Arabidopsis thaliana	common cis-acting element in promoter and enhancer regions
PeuTTF9	NW_011500063.1	CAAT-box	CCAAT	490	5	-	Arabidopsis thaliana	common cis-acting element in promoter and enhancer regions
PeuTTF9	NW_011500063.1	CAAT-box	CAAAT	540	5	-	Pisum sativum	common cis-acting element in promoter and enhancer regions
PeuTTF9	NW_011500063.1	CAAT-box	CAAT	830	4	+	Nicotiana glutinosa
PeuTTF9	NW_011500063.1	MYB-like sequence	TAACCA	588	6	+	Arabidopsis thaliana
PeuTTF9	NW_011500063.1	Myb	CAACTG	979	6	-	Arabidopsis thaliana
PeuTTF9	NW_011500063.1	GARE-motif	TCTGTTG	139	7	-	Brassica oleracea	gibberellin-responsive element
PeuTTF9	NW_011500063.1	TGACG-motif	TGACG	56	5	-	Hordeum vulgare	cis-acting regulatory element involved in the MeJA-responsiveness
PeuTTF9	NW_011500063.1	TGACG-motif	TGACG	62	5	-	Hordeum vulgare	cis-acting regulatory element involved in the MeJA-responsiveness
PeuTTF9	NW_011500063.1	TGACG-motif	TGACG	645	5	+	Hordeum vulgare	cis-acting regulatory element involved in the MeJA-responsiveness
PeuTTF9	NW_011500063.1	TGACG-motif	TGACG	821	5	+	Hordeum vulgare	cis-acting regulatory element involved in the MeJA-responsiveness
PeuTTF9	NW_011500063.1	STRE	AGGGG	128	5	-	Arabidopsis thaliana
PeuTTF9	NW_011500063.1	STRE	AGGGG	577	5	+	Arabidopsis thaliana
PeuTTF9	NW_011500063.1	Unnamed__4	CTCC	122	4	+	Petroselinum hortense
PeuTTF9	NW_011500063.1	Unnamed__4	CTCC	131	4	+	Petroselinum hortense
PeuTTF9	NW_011500063.1	Unnamed__4	CTCC	199	4	-	Petroselinum hortense
PeuTTF9	NW_011500063.1	Unnamed__4	CTCC	202	4	-	Petroselinum hortense
PeuTTF9	NW_011500063.1	Unnamed__4	CTCC	205	4	-	Petroselinum hortense
PeuTTF9	NW_011500063.1	Unnamed__4	CTCC	224	4	-	Petroselinum hortense
PeuTTF9	NW_011500063.1	Unnamed__4	CTCC	232	4	-	Petroselinum hortense
PeuTTF9	NW_011500063.1	Unnamed__4	CTCC	262	4	-	Petroselinum hortense
PeuTTF9	NW_011500063.1	Unnamed__4	CTCC	420	4	-	Petroselinum hortense
PeuTTF9	NW_011500063.1	Unnamed__4	CTCC	563	4	-	Petroselinum hortense
PeuTTF9	NW_011500063.1	Unnamed__4	CTCC	575	4	-	Petroselinum hortense
PeuTTF9	NW_011500063.1	Unnamed__4	CTCC	605	4	-	Petroselinum hortense
PeuTTF9	NW_011500063.1	Unnamed__4	CTCC	666	4	-	Petroselinum hortense
PeuTTF9	NW_011500063.1	Unnamed__4	CTCC	669	4	-	Petroselinum hortense
PeuTTF9	NW_011500063.1	Unnamed__4	CTCC	672	4	-	Petroselinum hortense
PeuTTF9	NW_011500063.1	Unnamed__4	CTCC	675	4	-	Petroselinum hortense
PeuTTF9	NW_011500063.1	Unnamed__4	CTCC	678	4	-	Petroselinum hortense
PeuTTF9	NW_011500063.1	Unnamed__4	CTCC	681	4	-	Petroselinum hortense
PeuTTF9	NW_011500063.1	Unnamed__4	CTCC	684	4	-	Petroselinum hortense
PeuTTF9	NW_011500063.1	Unnamed__4	CTCC	687	4	-	Petroselinum hortense
PeuTTF9	NW_011500063.1	Unnamed__4	CTCC	690	4	-	Petroselinum hortense
PeuTTF9	NW_011500063.1	Unnamed__4	CTCC	693	4	-	Petroselinum hortense
PeuTTF9	NW_011500063.1	Unnamed__4	CTCC	696	4	-	Petroselinum hortense
PeuTTF9	NW_011500063.1	Unnamed__4	CTCC	769	4	-	Petroselinum hortense
PeuTTF9	NW_011500063.1	Unnamed__4	CTCC	772	4	-	Petroselinum hortense
PeuTTF9	NW_011500063.1	Unnamed__4	CTCC	775	4	-	Petroselinum hortense
PeuTTF9	NW_011500063.1	Unnamed__4	CTCC	793	4	-	Petroselinum hortense
PeuTTF9	NW_011500063.1	Unnamed__4	CTCC	891	4	-	Petroselinum hortense
PeuTTF9	NW_011500063.1	Unnamed__4	CTCC	897	4	-	Petroselinum hortense
PeuTTF9	NW_011500063.1	Unnamed__4	CTCC	930	4	-	Petroselinum hortense
PeuTTF9	NW_011500063.1	Unnamed__4	CTCC	969	4	-	Petroselinum hortense
PeuTTF9	NW_011500063.1	Unnamed__4	CTCC	992	4	-	Petroselinum hortense
PeuTTF9	NW_011500063.1	Unnamed__4	CTCC	1000	4	-	Petroselinum hortense
PeuTTF9	NW_011500063.1	AAGAA-motif	gGTAAAGAAA	783	9	+	Avena sativa
PeuTTF29	NW_011499855.1	MYB	CAACCA	331	6	+	Arabidopsis thaliana
PeuTTF29	NW_011499855.1	MYB	CAACAG	573	6	+	Arabidopsis thaliana
PeuTTF29	NW_011499855.1	MYB	CAACCA	908	6	-	Arabidopsis thaliana
PeuTTF29	NW_011499855.1	MYB	CAACAG	964	6	-	Arabidopsis thaliana
PeuTTF29	NW_011499855.1	MYB recognition site	CCGTTG	688	6	-	Arabidopsis thaliana
PeuTTF29	NW_011499855.1	HD-Zip 3	GTAAT(G/C)ATTAC	1450	10.5	-	Arabidopsis thaliana	protein binding site
PeuTTF29	NW_011499855.1	TCA	TCATCTTCAT	1096	9	-	Pisum sativum
PeuTTF29	NW_011499855.1	TCA	TCATCTTCAT	1161	9	-	Pisum sativum
PeuTTF29	NW_011499855.1	as-1	TGACG	226	5	+	Arabidopsis thaliana
PeuTTF29	NW_011499855.1	as-1	TGACG	328	5	-	Arabidopsis thaliana
PeuTTF29	NW_011499855.1	as-1	TGACG	493	5	-	Arabidopsis thaliana
PeuTTF29	NW_011499855.1	as-1	TGACG	1255	5	+	Arabidopsis thaliana
PeuTTF29	NW_011499855.1	as-1	TGACG	1476	5	-	Arabidopsis thaliana
PeuTTF29	NW_011499855.1	MYC	CAATTG	598	6	+	Arabidopsis thaliana
PeuTTF29	NW_011499855.1	MYC	CATTTG	1398	6	-	Arabidopsis thaliana
PeuTTF29	NW_011499855.1	ABRE	CACGTG	165	6	+	Arabidopsis thaliana	cis-acting element involved in the abscisic acid responsiveness
PeuTTF29	NW_011499855.1	ABRE	ACGTG	166	5	+	Arabidopsis thaliana	cis-acting element involved in the abscisic acid responsiveness
PeuTTF29	NW_011499855.1	TCT-motif	TCTTAC	832	6	-	Arabidopsis thaliana	part of a light responsive element
PeuTTF29	NW_011499855.1	AAGAA-motif	gGTAAAGAAA	319	9	-	Avena sativa
PeuTTF29	NW_011499855.1	AAGAA-motif	GAAAGAA	320	7	-	Avena sativa
PeuTTF29	NW_011499855.1	DRE core	GCCGAC	608	6	+	Arabidopsis thaliana
PeuTTF29	NW_011499855.1	WRE3	CCACCT	259	6	+	Pisum sativum
PeuTTF29	NW_011499855.1	WRE3	CCACCT	893	6	-	Pisum sativum
PeuTTF29	NW_011499855.1	GARE-motif	TCTGTTG	573	7	-	Brassica oleracea	gibberellin-responsive element
PeuTTF29	NW_011499855.1		motif_sequence	284	4	+	organism	short_function
PeuTTF29	NW_011499855.1		motif_sequence	303	4	+	organism	short_function
PeuTTF29	NW_011499855.1		motif_sequence	456	4	-	organism	short_function
PeuTTF29	NW_011499855.1		motif_sequence	527	4	+	organism	short_function
PeuTTF29	NW_011499855.1		motif_sequence	661	4	-	organism	short_function
PeuTTF29	NW_011499855.1		motif_sequence	736	4	-	organism	short_function
PeuTTF29	NW_011499855.1		motif_sequence	790	4	-	organism	short_function
PeuTTF29	NW_011499855.1		motif_sequence	1119	4	-	organism	short_function
PeuTTF29	NW_011499855.1		motif_sequence	1166	4	-	organism	short_function
PeuTTF29	NW_011499855.1		motif_sequence	1184	4	-	organism	short_function
PeuTTF29	NW_011499855.1		motif_sequence	1325	4	-	organism	short_function
PeuTTF29	NW_011499855.1	MBS	CAACTG	1413	6	-	Arabidopsis thaliana	MYB binding site involved in drought-inducibility
PeuTTF29	NW_011499855.1	CGTCA-motif	CGTCA	226	5	-	Hordeum vulgare	cis-acting regulatory element involved in the MeJA-responsiveness
PeuTTF29	NW_011499855.1	CGTCA-motif	CGTCA	328	5	+	Hordeum vulgare	cis-acting regulatory element involved in the MeJA-responsiveness
PeuTTF29	NW_011499855.1	CGTCA-motif	CGTCA	493	5	+	Hordeum vulgare	cis-acting regulatory element involved in the MeJA-responsiveness
PeuTTF29	NW_011499855.1	CGTCA-motif	CGTCA	1255	5	-	Hordeum vulgare	cis-acting regulatory element involved in the MeJA-responsiveness
PeuTTF29	NW_011499855.1	CGTCA-motif	CGTCA	1476	5	+	Hordeum vulgare	cis-acting regulatory element involved in the MeJA-responsiveness
PeuTTF29	NW_011499855.1	GATA-motif	AAGGATAAGG	262	9	-	Solanum tuberosum	part of a light responsive element
PeuTTF29	NW_011499855.1	I-box	gGATAAGGTG	260	9	-	Zea mays	part of a light responsive element
PeuTTF29	NW_011499855.1	G-box	CACGTG	165	6	+	Arabidopsis thaliana	cis-acting regulatory element involved in light responsiveness
PeuTTF29	NW_011499855.1	TGACG-motif	TGACG	226	5	+	Hordeum vulgare	cis-acting regulatory element involved in the MeJA-responsiveness
PeuTTF29	NW_011499855.1	TGACG-motif	TGACG	328	5	-	Hordeum vulgare	cis-acting regulatory element involved in the MeJA-responsiveness
PeuTTF29	NW_011499855.1	TGACG-motif	TGACG	493	5	-	Hordeum vulgare	cis-acting regulatory element involved in the MeJA-responsiveness
PeuTTF29	NW_011499855.1	TGACG-motif	TGACG	1255	5	+	Hordeum vulgare	cis-acting regulatory element involved in the MeJA-responsiveness
PeuTTF29	NW_011499855.1	TGACG-motif	TGACG	1476	5	-	Hordeum vulgare	cis-acting regulatory element involved in the MeJA-responsiveness
PeuTTF29	NW_011499855.1	STRE	AGGGG	373	5	-	Arabidopsis thaliana
PeuTTF29	NW_011499855.1	STRE	AGGGG	1026	5	+	Arabidopsis thaliana
PeuTTF29	NW_011499855.1	STRE	AGGGG	1126	5	+	Arabidopsis thaliana
PeuTTF29	NW_011499855.1	STRE	AGGGG	1197	5	+	Arabidopsis thaliana
PeuTTF29	NW_011499855.1	STRE	AGGGG	1431	5	+	Arabidopsis thaliana
PeuTTF29	NW_011499855.1	G-Box	CACGTG	165	6	+	Pisum sativum	cis-acting regulatory element involved in light responsiveness
PeuTTF29	NW_011499855.1	Unnamed__4	CTCC	29	4	-	Petroselinum hortense
PeuTTF29	NW_011499855.1	Unnamed__4	CTCC	257	4	+	Petroselinum hortense
PeuTTF29	NW_011499855.1	Unnamed__4	CTCC	286	4	+	Petroselinum hortense
PeuTTF29	NW_011499855.1	Unnamed__4	CTCC	300	4	+	Petroselinum hortense
PeuTTF29	NW_011499855.1	Unnamed__4	CTCC	532	4	+	Petroselinum hortense
PeuTTF29	NW_011499855.1	Unnamed__4	CTCC	630	4	-	Petroselinum hortense
PeuTTF29	NW_011499855.1	Unnamed__4	CTCC	636	4	-	Petroselinum hortense
PeuTTF29	NW_011499855.1	Unnamed__4	CTCC	642	4	-	Petroselinum hortense
PeuTTF29	NW_011499855.1	Unnamed__4	CTCC	645	4	-	Petroselinum hortense
PeuTTF29	NW_011499855.1	Unnamed__4	CTCC	648	4	-	Petroselinum hortense
PeuTTF29	NW_011499855.1	Unnamed__4	CTCC	651	4	-	Petroselinum hortense
PeuTTF29	NW_011499855.1	Unnamed__4	CTCC	654	4	-	Petroselinum hortense
PeuTTF29	NW_011499855.1	Unnamed__4	CTCC	657	4	-	Petroselinum hortense
PeuTTF29	NW_011499855.1	Unnamed__4	CTCC	676	4	-	Petroselinum hortense
PeuTTF29	NW_011499855.1	Unnamed__4	CTCC	684	4	-	Petroselinum hortense
PeuTTF29	NW_011499855.1	Unnamed__4	CTCC	714	4	-	Petroselinum hortense
PeuTTF29	NW_011499855.1	Unnamed__4	CTCC	767	4	-	Petroselinum hortense
PeuTTF29	NW_011499855.1	Unnamed__4	CTCC	897	4	-	Petroselinum hortense
PeuTTF29	NW_011499855.1	Unnamed__4	CTCC	947	4	+	Petroselinum hortense
PeuTTF29	NW_011499855.1	Unnamed__4	CTCC	1024	4	-	Petroselinum hortense
PeuTTF29	NW_011499855.1	Unnamed__4	CTCC	1091	4	-	Petroselinum hortense
PeuTTF29	NW_011499855.1	Unnamed__4	CTCC	1109	4	-	Petroselinum hortense
PeuTTF29	NW_011499855.1	Unnamed__4	CTCC	1124	4	-	Petroselinum hortense
PeuTTF29	NW_011499855.1	Unnamed__4	CTCC	1171	4	-	Petroselinum hortense
PeuTTF29	NW_011499855.1	Unnamed__4	CTCC	1184	4	-	Petroselinum hortense
PeuTTF29	NW_011499855.1	Unnamed__4	CTCC	1224	4	-	Petroselinum hortense
PeuTTF29	NW_011499855.1	Unnamed__4	CTCC	1227	4	-	Petroselinum hortense
PeuTTF29	NW_011499855.1	Unnamed__4	CTCC	1325	4	-	Petroselinum hortense
PeuTTF29	NW_011499855.1	Unnamed__4	CTCC	1331	4	-	Petroselinum hortense
PeuTTF29	NW_011499855.1	Unnamed__4	CTCC	1346	4	-	Petroselinum hortense
PeuTTF29	NW_011499855.1	Unnamed__4	CTCC	1364	4	-	Petroselinum hortense
PeuTTF29	NW_011499855.1	Unnamed__4	CTCC	1434	4	-	Petroselinum hortense
PeuTTF29	NW_011499855.1	Box 4	ATTAAT	938	6	-	Petroselinum crispum	part of a conserved DNA module involved in light responsiveness
PeuTTF29	NW_011499855.1	LTR	CCGAAA	618	6	+	Hordeum vulgare	cis-acting element involved in low-temperature responsiveness
PeuTTF29	NW_011499855.1	ARE	AAACCA	366	6	+	Zea mays	cis-acting regulatory element essential for the anaerobic induction
PeuTTF29	NW_011499855.1	MRE	AACCTAA	6	7	+	Petroselinum crispum	MYB binding site involved in light responsiveness
PeuTTF29	NW_011499855.1	CAAT-box	CAAAT	99	5	-	Pisum sativum	common cis-acting element in promoter and enhancer regions
PeuTTF29	NW_011499855.1	CAAT-box	CAAT	195	4	+	Nicotiana glutinosa
PeuTTF29	NW_011499855.1	CAAT-box	CCAAT	245	5	+	Arabidopsis thaliana	common cis-acting element in promoter and enhancer regions
PeuTTF29	NW_011499855.1	CAAT-box	CAAT	246	4	+	Nicotiana glutinosa
PeuTTF29	NW_011499855.1	CAAT-box	CAAT	413	4	-	Nicotiana glutinosa
PeuTTF29	NW_011499855.1	CAAT-box	CAAT	598	4	+	Nicotiana glutinosa
PeuTTF29	NW_011499855.1	CAAT-box	CAAT	600	4	-	Nicotiana glutinosa
PeuTTF29	NW_011499855.1	CAAT-box	CAAAT	745	5	-	Pisum sativum	common cis-acting element in promoter and enhancer regions
PeuTTF29	NW_011499855.1	CAAT-box	CAAT	780	4	-	Nicotiana glutinosa
PeuTTF29	NW_011499855.1	CAAT-box	CAAT	828	4	+	Nicotiana glutinosa
PeuTTF29	NW_011499855.1	CAAT-box	CAAT	843	4	-	Nicotiana glutinosa
PeuTTF29	NW_011499855.1	CAAT-box	CCAAT	869	5	-	Arabidopsis thaliana	common cis-acting element in promoter and enhancer regions
PeuTTF29	NW_011499855.1	CAAT-box	CAAT	885	4	-	Nicotiana glutinosa
PeuTTF29	NW_011499855.1	CAAT-box	CCAAT	942	5	-	Arabidopsis thaliana	common cis-acting element in promoter and enhancer regions
PeuTTF29	NW_011499855.1	CAAT-box	CAAT	981	4	-	Nicotiana glutinosa
PeuTTF29	NW_011499855.1	CAAT-box	CAAT	1264	4	+	Nicotiana glutinosa
PeuTTF29	NW_011499855.1	CAAT-box	CAAAT	1398	5	+	Pisum sativum	common cis-acting element in promoter and enhancer regions
PeuTTF29	NW_011499855.1	CAAT-box	CAAT	1467	4	+	Nicotiana glutinosa
PeuTTF29	NW_011499855.1	CAAT-box	CAAT	1493	4	+	Nicotiana glutinosa
PeuTTF29	NW_011499855.1	CCAAT-box	CAACGG	688	6	+	Hordeum vulgare	MYBHv1 binding site
PeuTTF29	NW_011499855.1	Myb-binding site	CAACAG	573	6	+	Nicotiana tabacum
PeuTTF29	NW_011499855.1	Myb-binding site	CAACAG	964	6	-	Nicotiana tabacum
PeuTTF29	NW_011499855.1	TATA-box	TATA	79	4	+	Arabidopsis thaliana	core promoter element around -30 of transcription start
PeuTTF29	NW_011499855.1	TATA-box	TATA	88	4	+	Arabidopsis thaliana	core promoter element around -30 of transcription start
PeuTTF29	NW_011499855.1	TATA-box	TATA	118	4	+	Arabidopsis thaliana	core promoter element around -30 of transcription start
PeuTTF29	NW_011499855.1	TATA-box	TATA	234	4	+	Arabidopsis thaliana	core promoter element around -30 of transcription start
PeuTTF29	NW_011499855.1	TATA-box	TATA	864	4	-	Arabidopsis thaliana	core promoter element around -30 of transcription start
PeuTTF29	NW_011499855.1	Myb	CAACTG	1413	6	-	Arabidopsis thaliana
PeuTTF29	NW_011499855.1	O2-site	GATGATGTGG	259	9	-	Zea mays	cis-acting regulatory element involved in zein metabolism regulation
PeuTTF29	NW_011499855.1	O2-site	GTTGACGTGA	325	9	-	Zea mays	cis-acting regulatory element involved in zein metabolism regulation
PeuTTF29	NW_011499855.1	O2-site	GATGATGTGG	1101	9	+	Zea mays	cis-acting regulatory element involved in zein metabolism regulation
PeuTTF18	NW_011499958.1	MYB	CAACAG	573	6	+	Arabidopsis thaliana
PeuTTF18	NW_011499958.1	MYB	CAACAG	1196	6	-	Arabidopsis thaliana
PeuTTF18	NW_011499958.1	Unnamed__1	CGTGG	143	5	-	Zea mays
PeuTTF18	NW_011499958.1	Unnamed__1	CGTGG	1049	5	-	Zea mays
PeuTTF18	NW_011499958.1	ABRE	ACGTG	925	5	-	Arabidopsis thaliana	cis-acting element involved in the abscisic acid responsiveness
PeuTTF18	NW_011499958.1	ABRE	ACGTG	1050	5	-	Arabidopsis thaliana	cis-acting element involved in the abscisic acid responsiveness
PeuTTF18	NW_011499958.1	MYC	CATTTG	167	6	+	Arabidopsis thaliana
PeuTTF18	NW_011499958.1	MYC	CATGTG	1121	6	+	Arabidopsis thaliana
PeuTTF18	NW_011499958.1	as-1	TGACG	676	5	-	Arabidopsis thaliana
PeuTTF18	NW_011499958.1	as-1	TGACG	927	5	-	Arabidopsis thaliana
PeuTTF18	NW_011499958.1		motif_sequence	161	4	-	organism	short_function
PeuTTF18	NW_011499958.1		motif_sequence	201	4	+	organism	short_function
PeuTTF18	NW_011499958.1		motif_sequence	289	4	-	organism	short_function
PeuTTF18	NW_011499958.1		motif_sequence	309	4	-	organism	short_function
PeuTTF18	NW_011499958.1		motif_sequence	503	4	+	organism	short_function
PeuTTF18	NW_011499958.1		motif_sequence	733	4	-	organism	short_function
PeuTTF18	NW_011499958.1		motif_sequence	757	4	-	organism	short_function
PeuTTF18	NW_011499958.1		motif_sequence	1122	4	+	organism	short_function
PeuTTF18	NW_011499958.1		motif_sequence	1229	4	+	organism	short_function
PeuTTF18	NW_011499958.1		motif_sequence	1260	4	+	organism	short_function
PeuTTF18	NW_011499958.1		motif_sequence	1267	4	+	organism	short_function
PeuTTF18	NW_011499958.1		motif_sequence	1475	4	-	organism	short_function
PeuTTF18	NW_011499958.1	AAGAA-motif	gGTAAAGAAA	815	9	+	Avena sativa
PeuTTF18	NW_011499958.1	MBS	CAACTG	411	6	-	Arabidopsis thaliana	MYB binding site involved in drought-inducibility
PeuTTF18	NW_011499958.1	MBS	CAACTG	495	6	+	Arabidopsis thaliana	MYB binding site involved in drought-inducibility
PeuTTF18	NW_011499958.1	CGTCA-motif	CGTCA	676	5	+	Hordeum vulgare	cis-acting regulatory element involved in the MeJA-responsiveness
PeuTTF18	NW_011499958.1	CGTCA-motif	CGTCA	927	5	+	Hordeum vulgare	cis-acting regulatory element involved in the MeJA-responsiveness
PeuTTF18	NW_011499958.1	GATA-motif	AAGATAAGATT	610	10	+	Arabidopsis thaliana	part of a light responsive element
PeuTTF18	NW_011499958.1	3-AF3 binding site	CACTATCTAAC	230	10	-	Pisum sativum	part of a conserved DNA module array (CMA3)
PeuTTF18	NW_011499958.1	TGACG-motif	TGACG	676	5	-	Hordeum vulgare	cis-acting regulatory element involved in the MeJA-responsiveness
PeuTTF18	NW_011499958.1	TGACG-motif	TGACG	927	5	-	Hordeum vulgare	cis-acting regulatory element involved in the MeJA-responsiveness
PeuTTF18	NW_011499958.1	G-box	CACGTC	925	6	+	Zea mays	cis-acting regulatory element involved in light responsiveness
PeuTTF18	NW_011499958.1	G-box	TACGTG	1050	6	-	Arabidopsis thaliana	cis-acting regulatory element involved in light responsiveness
PeuTTF18	NW_011499958.1	Unnamed__4	CTCC	12	4	+	Petroselinum hortense
PeuTTF18	NW_011499958.1	Unnamed__4	CTCC	466	4	+	Petroselinum hortense
PeuTTF18	NW_011499958.1	Unnamed__4	CTCC	553	4	+	Petroselinum hortense
PeuTTF18	NW_011499958.1	Unnamed__4	CTCC	967	4	+	Petroselinum hortense
PeuTTF18	NW_011499958.1	Unnamed__4	CTCC	1118	4	+	Petroselinum hortense
PeuTTF18	NW_011499958.1	ABRE3a	TACGTG	1050	6	-	Zea mays
PeuTTF18	NW_011499958.1	Box 4	ATTAAT	32	6	+	Petroselinum crispum	part of a conserved DNA module involved in light responsiveness
PeuTTF18	NW_011499958.1	Box 4	ATTAAT	186	6	+	Petroselinum crispum	part of a conserved DNA module involved in light responsiveness
PeuTTF18	NW_011499958.1	Box 4	ATTAAT	472	6	+	Petroselinum crispum	part of a conserved DNA module involved in light responsiveness
PeuTTF18	NW_011499958.1	Box 4	ATTAAT	1421	6	-	Petroselinum crispum	part of a conserved DNA module involved in light responsiveness
PeuTTF18	NW_011499958.1	Box 4	ATTAAT	1493	6	-	Petroselinum crispum	part of a conserved DNA module involved in light responsiveness
PeuTTF18	NW_011499958.1	STRE	AGGGG	621	5	+	Arabidopsis thaliana
PeuTTF18	NW_011499958.1	ARE	AAACCA	370	6	+	Zea mays	cis-acting regulatory element essential for the anaerobic induction
PeuTTF18	NW_011499958.1	ARE	AAACCA	402	6	+	Zea mays	cis-acting regulatory element essential for the anaerobic induction
PeuTTF18	NW_011499958.1	TATC-box	TATCCCA	1090	7	-	Oryza sativa	cis-acting element involved in gibberellin-responsiveness
PeuTTF18	NW_011499958.1	W box	TTGACC	886	6	-	Arabidopsis thaliana
PeuTTF18	NW_011499958.1	AE-box	AGAAACAA	1450	8	+	Arabidopsis thaliana	part of a module for light response
PeuTTF18	NW_011499958.1	Myb	TAACTG	365	6	-	Arabidopsis thaliana
PeuTTF18	NW_011499958.1	Myb	CAACTG	411	6	-	Arabidopsis thaliana
PeuTTF18	NW_011499958.1	Myb	CAACTG	495	6	+	Arabidopsis thaliana
PeuTTF18	NW_011499958.1	ABRE4	CACGTA	1050	6	+	Zea mays
PeuTTF18	NW_011499958.1	O2-site	GTTGACGTGA	924	9	-	Zea mays	cis-acting regulatory element involved in zein metabolism regulation
PeuTTF18	NW_011499958.1	CAAT-box	CCCAATTT	16	8	+	Arabidopsis thaliana	common cis-acting element in promoter and enhancer regions
PeuTTF18	NW_011499958.1	CAAT-box	CCAAT	17	5	+	Arabidopsis thaliana	common cis-acting element in promoter and enhancer regions
PeuTTF18	NW_011499958.1	CAAT-box	CAAT	18	4	+	Nicotiana glutinosa
PeuTTF18	NW_011499958.1	CAAT-box	CAAAT	168	5	-	Pisum sativum	common cis-acting element in promoter and enhancer regions
PeuTTF18	NW_011499958.1	CAAT-box	CAAT	195	4	+	Nicotiana glutinosa
PeuTTF18	NW_011499958.1	CAAT-box	CCAAT	469	5	+	Arabidopsis thaliana	common cis-acting element in promoter and enhancer regions
PeuTTF18	NW_011499958.1	CAAT-box	CAAT	470	4	+	Nicotiana glutinosa
PeuTTF18	NW_011499958.1	CAAT-box	CAAT	520	4	+	Nicotiana glutinosa
PeuTTF18	NW_011499958.1	CAAT-box	CAAT	642	4	+	Nicotiana glutinosa
PeuTTF18	NW_011499958.1	CAAT-box	CAAAT	659	5	-	Pisum sativum	common cis-acting element in promoter and enhancer regions
PeuTTF18	NW_011499958.1	CAAT-box	CAAT	687	4	+	Nicotiana glutinosa
PeuTTF18	NW_011499958.1	CAAT-box	CAAAT	842	5	+	Pisum sativum	common cis-acting element in promoter and enhancer regions
PeuTTF18	NW_011499958.1	CAAT-box	CAAAT	852	5	-	Pisum sativum	common cis-acting element in promoter and enhancer regions
PeuTTF18	NW_011499958.1	CAAT-box	CAAT	875	4	+	Nicotiana glutinosa
PeuTTF18	NW_011499958.1	CAAT-box	CAAT	889	4	+	Nicotiana glutinosa
PeuTTF18	NW_011499958.1	CAAT-box	CCAAT	909	5	+	Arabidopsis thaliana	common cis-acting element in promoter and enhancer regions
PeuTTF18	NW_011499958.1	CAAT-box	CAAT	910	4	+	Nicotiana glutinosa
PeuTTF18	NW_011499958.1	CAAT-box	CAAT	919	4	+	Nicotiana glutinosa
PeuTTF18	NW_011499958.1	CAAT-box	CAAAT	930	5	+	Pisum sativum	common cis-acting element in promoter and enhancer regions
PeuTTF18	NW_011499958.1	CAAT-box	CCAAT	1067	5	+	Arabidopsis thaliana	common cis-acting element in promoter and enhancer regions
PeuTTF18	NW_011499958.1	CAAT-box	CAAT	1068	4	+	Nicotiana glutinosa
PeuTTF18	NW_011499958.1	CAAT-box	CCAAT	1088	5	-	Arabidopsis thaliana	common cis-acting element in promoter and enhancer regions
PeuTTF18	NW_011499958.1	CAAT-box	CCAAT	1335	5	-	Arabidopsis thaliana	common cis-acting element in promoter and enhancer regions
PeuTTF18	NW_011499958.1	CAAT-box	CAAT	1467	4	-	Nicotiana glutinosa
PeuTTF18	NW_011499958.1	TATA-box	ATTATA	60	6	+	Brassica napus	core promoter element around -30 of transcription start
PeuTTF18	NW_011499958.1	TATA-box	TATAA	61	5	-	Arabidopsis thaliana	core promoter element around -30 of transcription start
PeuTTF18	NW_011499958.1	TATA-box	TATA	62	4	+	Arabidopsis thaliana	core promoter element around -30 of transcription start
PeuTTF18	NW_011499958.1	TATA-box	TATA	333	4	+	Arabidopsis thaliana	core promoter element around -30 of transcription start
PeuTTF18	NW_011499958.1	TATA-box	TACAAAA	439	7	-	Oryza sativa	core promoter element around -30 of transcription start
PeuTTF18	NW_011499958.1	TATA-box	TATA	817	4	-	Arabidopsis thaliana	core promoter element around -30 of transcription start
PeuTTF18	NW_011499958.1	TATA-box	TATA	1022	4	-	Arabidopsis thaliana	core promoter element around -30 of transcription start
PeuTTF18	NW_011499958.1	TATA-box	TATA	1244	4	-	Arabidopsis thaliana	core promoter element around -30 of transcription start
PeuTTF18	NW_011499958.1	TATA-box	TATACA	1249	6	-	Helianthus annuus	core promoter element around -30 of transcription start
PeuTTF18	NW_011499958.1	TATA-box	TATA	1251	4	-	Arabidopsis thaliana	core promoter element around -30 of transcription start
PeuTTF18	NW_011499958.1	Myb-binding site	CAACAG	573	6	+	Nicotiana tabacum
PeuTTF18	NW_011499958.1	Myb-binding site	CAACAG	1196	6	-	Nicotiana tabacum
PeuTTF15	NW_011499975.1	W box	TTGACC	18	6	-	Arabidopsis thaliana
PeuTTF15	NW_011499975.1	AE-box	AGAAACAA	1455	8	+	Arabidopsis thaliana	part of a module for light response
PeuTTF15	NW_011499975.1	TCA-element	CCATCTTTTT	439	9	-	Nicotiana tabacum	cis-acting element involved in salicylic acid responsiveness
PeuTTF15	NW_011499975.1	ARE	AAACCA	89	6	+	Zea mays	cis-acting regulatory element essential for the anaerobic induction
PeuTTF15	NW_011499975.1	ARE	AAACCA	284	6	+	Zea mays	cis-acting regulatory element essential for the anaerobic induction
PeuTTF15	NW_011499975.1	ARE	AAACCA	611	6	-	Zea mays	cis-acting regulatory element essential for the anaerobic induction
PeuTTF15	NW_011499975.1	ARE	AAACCA	1384	6	+	Zea mays	cis-acting regulatory element essential for the anaerobic induction
PeuTTF15	NW_011499975.1	TATA-box	ATATAT	152	6	+	Brassica napus	core promoter element around -30 of transcription start
PeuTTF15	NW_011499975.1	TATA-box	TATA	153	4	+	Arabidopsis thaliana	core promoter element around -30 of transcription start
PeuTTF15	NW_011499975.1	TATA-box	ATATAA	314	6	+	Brassica oleracea	core promoter element around -30 of transcription start
PeuTTF15	NW_011499975.1	TATA-box	TATA	315	4	+	Arabidopsis thaliana	core promoter element around -30 of transcription start
PeuTTF15	NW_011499975.1	TATA-box	ATTATA	391	6	+	Brassica napus	core promoter element around -30 of transcription start
PeuTTF15	NW_011499975.1	TATA-box	TATAA	392	5	-	Arabidopsis thaliana	core promoter element around -30 of transcription start
PeuTTF15	NW_011499975.1	TATA-box	TATA	393	4	+	Arabidopsis thaliana	core promoter element around -30 of transcription start
PeuTTF15	NW_011499975.1	TATA-box	ATTATA	450	6	+	Brassica napus	core promoter element around -30 of transcription start
PeuTTF15	NW_011499975.1	TATA-box	TATAA	451	5	-	Arabidopsis thaliana	core promoter element around -30 of transcription start
PeuTTF15	NW_011499975.1	TATA-box	TATA	452	4	+	Arabidopsis thaliana	core promoter element around -30 of transcription start
PeuTTF15	NW_011499975.1	TATA-box	TATA	458	4	+	Arabidopsis thaliana	core promoter element around -30 of transcription start
PeuTTF15	NW_011499975.1	TATA-box	TATAAAA	517	7	-	Pisum sativum	core promoter element around -30 of transcription start
PeuTTF15	NW_011499975.1	TATA-box	TATAAA	518	6	-	Helianthus annuus	core promoter element around -30 of transcription start
PeuTTF15	NW_011499975.1	TATA-box	TATAA	519	5	-	Arabidopsis thaliana	core promoter element around -30 of transcription start
PeuTTF15	NW_011499975.1	TATA-box	TATA	520	4	+	Arabidopsis thaliana	core promoter element around -30 of transcription start
PeuTTF15	NW_011499975.1	TATA-box	ATATAA	542	6	+	Brassica oleracea	core promoter element around -30 of transcription start
PeuTTF15	NW_011499975.1	TATA-box	TATA	543	4	+	Arabidopsis thaliana	core promoter element around -30 of transcription start
PeuTTF15	NW_011499975.1	TATA-box	TATAAAA	559	7	-	Pisum sativum	core promoter element around -30 of transcription start
PeuTTF15	NW_011499975.1	TATA-box	TATAAA	560	6	-	Helianthus annuus	core promoter element around -30 of transcription start
PeuTTF15	NW_011499975.1	TATA-box	TATAA	561	5	-	Arabidopsis thaliana	core promoter element around -30 of transcription start
PeuTTF15	NW_011499975.1	TATA-box	TATA	562	4	+	Arabidopsis thaliana	core promoter element around -30 of transcription start
PeuTTF15	NW_011499975.1	TATA-box	ATTATA	629	6	+	Brassica napus	core promoter element around -30 of transcription start
PeuTTF15	NW_011499975.1	TATA-box	TATAA	630	5	-	Arabidopsis thaliana	core promoter element around -30 of transcription start
PeuTTF15	NW_011499975.1	TATA-box	TATA	631	4	+	Arabidopsis thaliana	core promoter element around -30 of transcription start
PeuTTF15	NW_011499975.1	TATA-box	ATATAT	710	6	+	Brassica napus	core promoter element around -30 of transcription start
PeuTTF15	NW_011499975.1	TATA-box	TATA	711	4	+	Arabidopsis thaliana	core promoter element around -30 of transcription start
PeuTTF15	NW_011499975.1	TATA-box	TATAAAA	723	7	-	Pisum sativum	core promoter element around -30 of transcription start
PeuTTF15	NW_011499975.1	TATA-box	TATAAA	724	6	-	Helianthus annuus	core promoter element around -30 of transcription start
PeuTTF15	NW_011499975.1	TATA-box	TATAA	725	5	-	Arabidopsis thaliana	core promoter element around -30 of transcription start
PeuTTF15	NW_011499975.1	TATA-box	TATA	726	4	+	Arabidopsis thaliana	core promoter element around -30 of transcription start
PeuTTF15	NW_011499975.1	TATA-box	ATATAT	762	6	-	Brassica napus	core promoter element around -30 of transcription start
PeuTTF15	NW_011499975.1	TATA-box	TATATA	763	6	-	Arabidopsis thaliana	core promoter element around -30 of transcription start
PeuTTF15	NW_011499975.1	TATA-box	TATA	765	4	-	Arabidopsis thaliana	core promoter element around -30 of transcription start
PeuTTF15	NW_011499975.1	TATA-box	TATACA	771	6	-	Helianthus annuus	core promoter element around -30 of transcription start
PeuTTF15	NW_011499975.1	TATA-box	TATA	773	4	-	Arabidopsis thaliana	core promoter element around -30 of transcription start
PeuTTF15	NW_011499975.1	TATA-box	TATA	782	4	-	Arabidopsis thaliana	core promoter element around -30 of transcription start
PeuTTF15	NW_011499975.1	TATA-box	TATTTAAA	808	8	-	Arabidopsis thaliana	core promoter element around -30 of transcription start
PeuTTF15	NW_011499975.1	TATA-box	TATATTTATATTT	824	12	-	Avena sativa	core promoter element around -30 of transcription start
PeuTTF15	NW_011499975.1	TATA-box	TATATA	825	6	-	Arabidopsis thaliana	core promoter element around -30 of transcription start
PeuTTF15	NW_011499975.1	TATA-box	ATATAA	826	6	+	Brassica oleracea	core promoter element around -30 of transcription start
PeuTTF15	NW_011499975.1	TATA-box	TATA	827	4	-	Arabidopsis thaliana	core promoter element around -30 of transcription start
PeuTTF15	NW_011499975.1	TATA-box	ATATAA	832	6	+	Brassica oleracea	core promoter element around -30 of transcription start
PeuTTF15	NW_011499975.1	TATA-box	TATA	833	4	-	Arabidopsis thaliana	core promoter element around -30 of transcription start
PeuTTF15	NW_011499975.1	TATA-box	TATATTTATATTT	846	12	+	Avena sativa	core promoter element around -30 of transcription start
PeuTTF15	NW_011499975.1	TATA-box	TATAAATA	848	8	-	Daucus carota	core promoter element around -30 of transcription start
PeuTTF15	NW_011499975.1	TATA-box	TATAAAT	849	7	-	Brassica juncea	core promoter element around -30 of transcription start
PeuTTF15	NW_011499975.1	TATA-box	TATAAA	850	6	-	Helianthus annuus	core promoter element around -30 of transcription start
PeuTTF15	NW_011499975.1	TATA-box	TATAA	851	5	-	Arabidopsis thaliana	core promoter element around -30 of transcription start
PeuTTF15	NW_011499975.1	TATA-box	TATATTTATATTT	852	13	+	Avena sativa	core promoter element around -30 of transcription start
PeuTTF15	NW_011499975.1	TATA-box	TATAAATA	854	8	-	Daucus carota	core promoter element around -30 of transcription start
PeuTTF15	NW_011499975.1	TATA-box	TATAAAT	855	7	-	Brassica juncea	core promoter element around -30 of transcription start
PeuTTF15	NW_011499975.1	TATA-box	TATAAA	856	6	-	Helianthus annuus	core promoter element around -30 of transcription start
PeuTTF15	NW_011499975.1	TATA-box	TATAA	857	5	-	Arabidopsis thaliana	core promoter element around -30 of transcription start
PeuTTF15	NW_011499975.1	TATA-box	TATA	858	4	-	Arabidopsis thaliana	core promoter element around -30 of transcription start
PeuTTF15	NW_011499975.1	TATA-box	TATAA	907	5	-	Arabidopsis thaliana	core promoter element around -30 of transcription start
PeuTTF15	NW_011499975.1	TATA-box	TATA	908	4	-	Arabidopsis thaliana	core promoter element around -30 of transcription start
PeuTTF15	NW_011499975.1	TATA-box	TATA	1006	4	-	Arabidopsis thaliana	core promoter element around -30 of transcription start
PeuTTF15	NW_011499975.1	TATA-box	TATAAAA	1061	7	-	Pisum sativum	core promoter element around -30 of transcription start
PeuTTF15	NW_011499975.1	TATA-box	TATAAA	1062	6	-	Helianthus annuus	core promoter element around -30 of transcription start
PeuTTF15	NW_011499975.1	TATA-box	TATAA	1063	5	-	Arabidopsis thaliana	core promoter element around -30 of transcription start
PeuTTF15	NW_011499975.1	TATA-box	TATA	1064	4	-	Arabidopsis thaliana	core promoter element around -30 of transcription start
PeuTTF15	NW_011499975.1	TATA-box	TATTTAAA	1093	8	-	Arabidopsis thaliana	core promoter element around -30 of transcription start
PeuTTF15	NW_011499975.1	TATA-box	ATATAA	1098	6	+	Brassica oleracea	core promoter element around -30 of transcription start
PeuTTF15	NW_011499975.1	TATA-box	TATA	1099	4	-	Arabidopsis thaliana	core promoter element around -30 of transcription start
PeuTTF15	NW_011499975.1	TATA-box	TATATA	1111	6	-	Arabidopsis thaliana	core promoter element around -30 of transcription start
PeuTTF15	NW_011499975.1	TATA-box	ATATAT	1112	6	-	Brassica napus	core promoter element around -30 of transcription start
PeuTTF15	NW_011499975.1	TATA-box	TATA	1113	4	-	Arabidopsis thaliana	core promoter element around -30 of transcription start
PeuTTF15	NW_011499975.1	TATA-box	TATTTAAA	1119	8	-	Arabidopsis thaliana	core promoter element around -30 of transcription start
PeuTTF15	NW_011499975.1	TATA-box	ATATAT	1124	6	-	Brassica napus	core promoter element around -30 of transcription start
PeuTTF15	NW_011499975.1	TATA-box	TATA	1125	4	-	Arabidopsis thaliana	core promoter element around -30 of transcription start
PeuTTF15	NW_011499975.1	TATA-box	ATTATA	1141	6	+	Brassica napus	core promoter element around -30 of transcription start
PeuTTF15	NW_011499975.1	TATA-box	TATAA	1142	5	-	Arabidopsis thaliana	core promoter element around -30 of transcription start
PeuTTF15	NW_011499975.1	TATA-box	TATA	1143	4	-	Arabidopsis thaliana	core promoter element around -30 of transcription start
PeuTTF15	NW_011499975.1	TATA-box	TATACA	1311	6	-	Helianthus annuus	core promoter element around -30 of transcription start
PeuTTF15	NW_011499975.1	TATA-box	TATATA	1313	6	-	Arabidopsis thaliana	core promoter element around -30 of transcription start
PeuTTF15	NW_011499975.1	TATA-box	ATATAT	1314	6	-	Brassica napus	core promoter element around -30 of transcription start
PeuTTF15	NW_011499975.1	TATA-box	TATA	1315	4	-	Arabidopsis thaliana	core promoter element around -30 of transcription start
PeuTTF15	NW_011499975.1	TATA-box	ATTATA	1322	6	+	Brassica napus	core promoter element around -30 of transcription start
PeuTTF15	NW_011499975.1	TATA-box	TATAA	1323	5	-	Arabidopsis thaliana	core promoter element around -30 of transcription start
PeuTTF15	NW_011499975.1	TATA-box	TATA	1324	4	-	Arabidopsis thaliana	core promoter element around -30 of transcription start
PeuTTF15	NW_011499975.1	TATA-box	TATACA	1332	6	-	Helianthus annuus	core promoter element around -30 of transcription start
PeuTTF15	NW_011499975.1	TATA-box	TATA	1334	4	-	Arabidopsis thaliana	core promoter element around -30 of transcription start
PeuTTF15	NW_011499975.1	CAAT-box	CAAT	7	4	+	Nicotiana glutinosa
PeuTTF15	NW_011499975.1	CAAT-box	CAAT	21	4	+	Nicotiana glutinosa
PeuTTF15	NW_011499975.1	CAAT-box	CCAAT	42	5	+	Arabidopsis thaliana	common cis-acting element in promoter and enhancer regions
PeuTTF15	NW_011499975.1	CAAT-box	CAAT	43	4	+	Nicotiana glutinosa
PeuTTF15	NW_011499975.1	CAAT-box	CAAT	51	4	+	Nicotiana glutinosa
PeuTTF15	NW_011499975.1	CAAT-box	CAAT	144	4	+	Nicotiana glutinosa
PeuTTF15	NW_011499975.1	CAAT-box	CAAAT	208	5	+	Pisum sativum	common cis-acting element in promoter and enhancer regions
PeuTTF15	NW_011499975.1	CAAT-box	CCAAT	287	5	+	Arabidopsis thaliana	common cis-acting element in promoter and enhancer regions
PeuTTF15	NW_011499975.1	CAAT-box	CAAT	288	4	+	Nicotiana glutinosa
PeuTTF15	NW_011499975.1	CAAT-box	CAAAT	311	5	+	Pisum sativum	common cis-acting element in promoter and enhancer regions
PeuTTF15	NW_011499975.1	CAAT-box	CAAT	363	4	+	Nicotiana glutinosa
PeuTTF15	NW_011499975.1	CAAT-box	CAAT	445	4	-	Nicotiana glutinosa
PeuTTF15	NW_011499975.1	CAAT-box	CAAT	461	4	-	Nicotiana glutinosa
PeuTTF15	NW_011499975.1	CAAT-box	CAAT	583	4	+	Nicotiana glutinosa
PeuTTF15	NW_011499975.1	CAAT-box	CAAT	589	4	+	Nicotiana glutinosa
PeuTTF15	NW_011499975.1	CAAT-box	CAAAT	602	5	-	Pisum sativum	common cis-acting element in promoter and enhancer regions
PeuTTF15	NW_011499975.1	CAAT-box	CAAT	675	4	+	Nicotiana glutinosa
PeuTTF15	NW_011499975.1	CAAT-box	CAAT	684	4	+	Nicotiana glutinosa
PeuTTF15	NW_011499975.1	CAAT-box	CAAT	797	4	+	Nicotiana glutinosa
PeuTTF15	NW_011499975.1	CAAT-box	CAAT	802	4	+	Nicotiana glutinosa
PeuTTF15	NW_011499975.1	CAAT-box	CAAT	885	4	+	Nicotiana glutinosa
PeuTTF15	NW_011499975.1	CAAT-box	CAAAT	897	5	+	Pisum sativum	common cis-acting element in promoter and enhancer regions
PeuTTF15	NW_011499975.1	CAAT-box	CAAT	956	4	-	Nicotiana glutinosa
PeuTTF15	NW_011499975.1	CAAT-box	CAAAT	1209	5	-	Pisum sativum	common cis-acting element in promoter and enhancer regions
PeuTTF15	NW_011499975.1	CAAT-box	CAAT	1309	4	-	Nicotiana glutinosa
PeuTTF15	NW_011499975.1	CAAT-box	CAAAT	1329	5	-	Pisum sativum	common cis-acting element in promoter and enhancer regions
PeuTTF15	NW_011499975.1	CAAT-box	CAAT	1338	4	+	Nicotiana glutinosa
PeuTTF15	NW_011499975.1	MRE	AACCTAA	1226	7	+	Petroselinum crispum	MYB binding site involved in light responsiveness
PeuTTF15	NW_011499975.1	ERE	ATTTTAAA	806	8	+	Nicotiana glutinos
PeuTTF15	NW_011499975.1	ERE	ATTTTAAA	972	8	+	Nicotiana glutinos
PeuTTF15	NW_011499975.1	ABRE4	CACGTA	1358	6	-	Zea mays
PeuTTF15	NW_011499975.1	G-box	TAACACGTAG	1072	9	+	Brassica oleracea	cis-acting regulatory element involved in light responsiveness
PeuTTF15	NW_011499975.1	G-box	CACGTG	1250	6	-	Arabidopsis thaliana	cis-acting regulatory element involved in light responsiveness
PeuTTF15	NW_011499975.1	G-box	TACGTG	1358	6	+	Arabidopsis thaliana	cis-acting regulatory element involved in light responsiveness
PeuTTF15	NW_011499975.1	WUN-motif	TTATTACAT	1082	9	+	Nicotiana glutinosa
PeuTTF15	NW_011499975.1	TGACG-motif	TGACG	408	5	+	Hordeum vulgare	cis-acting regulatory element involved in the MeJA-responsiveness
PeuTTF15	NW_011499975.1	GA-motif	ATAGATAA	839	8	-	Arabidopsis thaliana	part of a light responsive element
PeuTTF15	NW_011499975.1	TATA	TATAAAAT	520	8	+	Arabidopsis thaliana
PeuTTF15	NW_011499975.1	TATA	TATAAAAT	543	8	+	Arabidopsis thaliana
PeuTTF15	NW_011499975.1	TATA	TATAAAAT	558	8	-	Arabidopsis thaliana
PeuTTF15	NW_011499975.1	TATA	TATAAAAT	722	8	-	Arabidopsis thaliana
PeuTTF15	NW_011499975.1	G-Box	CACGTG	1250	6	-	Pisum sativum	cis-acting regulatory element involved in light responsiveness
PeuTTF15	NW_011499975.1	Box 4	ATTAAT	686	6	+	Petroselinum crispum	part of a conserved DNA module involved in light responsiveness
PeuTTF15	NW_011499975.1	Box 4	ATTAAT	1049	6	-	Petroselinum crispum	part of a conserved DNA module involved in light responsiveness
PeuTTF15	NW_011499975.1	Pc-CMA2c	GCCCACGCA	243	9	-	Pisum sativum	part of a light responsive element
PeuTTF15	NW_011499975.1	ABRE3a	TACGTG	1358	6	+	Zea mays
PeuTTF15	NW_011499975.1	Unnamed__4	CTCC	97	4	+	Petroselinum hortense
PeuTTF15	NW_011499975.1	Unnamed__4	CTCC	123	4	+	Petroselinum hortense
PeuTTF15	NW_011499975.1	Unnamed__4	CTCC	132	4	+	Petroselinum hortense
PeuTTF15	NW_011499975.1	Unnamed__4	CTCC	866	4	-	Petroselinum hortense
PeuTTF15	NW_011499975.1	Unnamed__4	CTCC	1030	4	+	Petroselinum hortense
PeuTTF15	NW_011499975.1	Unnamed__4	CTCC	1247	4	+	Petroselinum hortense
PeuTTF15	NW_011499975.1	AAGAA-motif	GAAAGAA	217	7	+	Avena sativa
PeuTTF15	NW_011499975.1		motif_sequence	121	4	+	organism	short_function
PeuTTF15	NW_011499975.1		motif_sequence	274	4	-	organism	short_function
PeuTTF15	NW_011499975.1		motif_sequence	428	4	-	organism	short_function
PeuTTF15	NW_011499975.1		motif_sequence	606	4	-	organism	short_function
PeuTTF15	NW_011499975.1		motif_sequence	679	4	+	organism	short_function
PeuTTF15	NW_011499975.1		motif_sequence	880	4	+	organism	short_function
PeuTTF15	NW_011499975.1		motif_sequence	1352	4	+	organism	short_function
PeuTTF15	NW_011499975.1	CGTCA-motif	CGTCA	408	5	-	Hordeum vulgare	cis-acting regulatory element involved in the MeJA-responsiveness
PeuTTF15	NW_011499975.1	ACE	CTAACGTATT	168	9	-	Petroselinum crispum	cis-acting element involved in light responsiveness
PeuTTF15	NW_011499975.1	AT~TATA-box	TATATA	763	6	-	Arabidopsis thaliana
PeuTTF15	NW_011499975.1	AT~TATA-box	TATATA	825	6	-	Arabidopsis thaliana
PeuTTF15	NW_011499975.1	AT~TATA-box	TATATA	1111	6	-	Arabidopsis thaliana
PeuTTF15	NW_011499975.1	AT~TATA-box	TATATA	1313	6	-	Arabidopsis thaliana
PeuTTF15	NW_011499975.1	Unnamed__1	CGTGG	245	5	+	Zea mays
PeuTTF15	NW_011499975.1	Unnamed__1	CGTGG	1202	5	+	Zea mays
PeuTTF15	NW_011499975.1	Unnamed__1	CGTGG	1249	5	-	Zea mays
PeuTTF15	NW_011499975.1	Unnamed__1	CGTGG	1300	5	+	Zea mays
PeuTTF15	NW_011499975.1	MYB	TAACCA	1414	6	+	Arabidopsis thaliana
PeuTTF15	NW_011499975.1	MYB	CAACCA	1418	6	+	Arabidopsis thaliana
PeuTTF15	NW_011499975.1	GT1-motif	GGTTAA	1135	6	+	Arabidopsis thaliana	light responsive element
PeuTTF15	NW_011499975.1	GT1-motif	GGTTAA	1413	6	-	Arabidopsis thaliana	light responsive element
PeuTTF15	NW_011499975.1	MYC	CATGTG	1013	6	+	Arabidopsis thaliana
PeuTTF15	NW_011499975.1	as-1	TGACG	408	5	+	Arabidopsis thaliana
PeuTTF15	NW_011499975.1	MYB-like sequence	TAACCA	1414	6	+	Arabidopsis thaliana
PeuTTF15	NW_011499975.1	TCT-motif	TCTTAC	913	6	+	Arabidopsis thaliana	part of a light responsive element
PeuTTF15	NW_011499975.1	ABRE	CACGTG	1250	6	-	Arabidopsis thaliana	cis-acting element involved in the abscisic acid responsiveness
PeuTTF15	NW_011499975.1	ABRE	ACGTG	1251	5	+	Arabidopsis thaliana	cis-acting element involved in the abscisic acid responsiveness
PeuTTF15	NW_011499975.1	ABRE	ACGTG	1359	5	+	Arabidopsis thaliana	cis-acting element involved in the abscisic acid responsiveness
PeuTTF12	NW_011500003.1	P-box	CCTTTTG	456	7	-	Oryza sativa	gibberellin-responsive element
PeuTTF12	NW_011500003.1	P-box	CCTTTTG	1020	7	-	Oryza sativa	gibberellin-responsive element
PeuTTF12	NW_011500003.1	TGACG-motif	TGACG	808	5	+	Hordeum vulgare	cis-acting regulatory element involved in the MeJA-responsiveness
PeuTTF12	NW_011500003.1	TGACG-motif	TGACG	1364	5	-	Hordeum vulgare	cis-acting regulatory element involved in the MeJA-responsiveness
PeuTTF12	NW_011500003.1	TGACG-motif	TGACG	1470	5	+	Hordeum vulgare	cis-acting regulatory element involved in the MeJA-responsiveness
PeuTTF12	NW_011500003.1	WUN-motif	AAATTACT	943	8	+	Nicotiana glutinosa
PeuTTF12	NW_011500003.1	TGA-box	TGACGTAA	808	8	+	Glycine max	part of an auxin-responsive element
PeuTTF12	NW_011500003.1	I-box	AGATAAGG	696	8	+	Triticum aestivum	part of a light responsive element
PeuTTF12	NW_011500003.1	Unnamed__4	CTCC	8	4	-	Petroselinum hortense
PeuTTF12	NW_011500003.1	Unnamed__4	CTCC	179	4	+	Petroselinum hortense
PeuTTF12	NW_011500003.1	Unnamed__4	CTCC	210	4	+	Petroselinum hortense
PeuTTF12	NW_011500003.1	Unnamed__4	CTCC	216	4	+	Petroselinum hortense
PeuTTF12	NW_011500003.1	Unnamed__4	CTCC	476	4	+	Petroselinum hortense
PeuTTF12	NW_011500003.1	Unnamed__4	CTCC	592	4	-	Petroselinum hortense
PeuTTF12	NW_011500003.1	Unnamed__4	CTCC	694	4	-	Petroselinum hortense
PeuTTF12	NW_011500003.1	Unnamed__4	CTCC	744	4	+	Petroselinum hortense
PeuTTF12	NW_011500003.1	Unnamed__4	CTCC	790	4	-	Petroselinum hortense
PeuTTF12	NW_011500003.1	Unnamed__4	CTCC	871	4	-	Petroselinum hortense
PeuTTF12	NW_011500003.1	STRE	AGGGG	20	5	+	Arabidopsis thaliana
PeuTTF12	NW_011500003.1	STRE	AGGGG	612	5	+	Arabidopsis thaliana
PeuTTF12	NW_011500003.1	STRE	AGGGG	1355	5	-	Arabidopsis thaliana
PeuTTF12	NW_011500003.1	LTR	CCGAAA	192	6	+	Hordeum vulgare	cis-acting element involved in low-temperature responsiveness
PeuTTF12	NW_011500003.1	LTR	CCGAAA	449	6	+	Hordeum vulgare	cis-acting element involved in low-temperature responsiveness
PeuTTF12	NW_011500003.1	ARE	AAACCA	326	6	+	Zea mays	cis-acting regulatory element essential for the anaerobic induction
PeuTTF12	NW_011500003.1	ARE	AAACCA	1109	6	-	Zea mays	cis-acting regulatory element essential for the anaerobic induction
PeuTTF12	NW_011500003.1	TCA-element	CCATCTTTTT	181	9	+	Nicotiana tabacum	cis-acting element involved in salicylic acid responsiveness
PeuTTF12	NW_011500003.1	Myb	CAACTG	1487	6	+	Arabidopsis thaliana
PeuTTF12	NW_011500003.1	CAAT-box	CAAT	29	4	+	Nicotiana glutinosa
PeuTTF12	NW_011500003.1	CAAT-box	CAAT	57	4	+	Nicotiana glutinosa
PeuTTF12	NW_011500003.1	CAAT-box	CAAT	89	4	+	Nicotiana glutinosa
PeuTTF12	NW_011500003.1	CAAT-box	CAAAT	169	5	-	Pisum sativum	common cis-acting element in promoter and enhancer regions
PeuTTF12	NW_011500003.1	CAAT-box	CAAAT	246	5	+	Pisum sativum	common cis-acting element in promoter and enhancer regions
PeuTTF12	NW_011500003.1	CAAT-box	CAAT	294	4	-	Nicotiana glutinosa
PeuTTF12	NW_011500003.1	CAAT-box	CAAT	357	4	-	Nicotiana glutinosa
PeuTTF12	NW_011500003.1	CAAT-box	CAAT	362	4	-	Nicotiana glutinosa
PeuTTF12	NW_011500003.1	CAAT-box	CAAT	386	4	-	Nicotiana glutinosa
PeuTTF12	NW_011500003.1	CAAT-box	CAAAT	891	5	+	Pisum sativum	common cis-acting element in promoter and enhancer regions
PeuTTF12	NW_011500003.1	CAAT-box	CAAT	897	4	-	Nicotiana glutinosa
PeuTTF12	NW_011500003.1	CAAT-box	CAAT	910	4	+	Nicotiana glutinosa
PeuTTF12	NW_011500003.1	CAAT-box	CAAT	937	4	-	Nicotiana glutinosa
PeuTTF12	NW_011500003.1	CAAT-box	CAAAT	1004	5	-	Pisum sativum	common cis-acting element in promoter and enhancer regions
PeuTTF12	NW_011500003.1	CAAT-box	CAAAT	1052	5	+	Pisum sativum	common cis-acting element in promoter and enhancer regions
PeuTTF12	NW_011500003.1	CAAT-box	CAAT	1083	4	-	Nicotiana glutinosa
PeuTTF12	NW_011500003.1	CAAT-box	CCAAT	1107	5	-	Arabidopsis thaliana	common cis-acting element in promoter and enhancer regions
PeuTTF12	NW_011500003.1	CAAT-box	CCAAT	1162	5	-	Arabidopsis thaliana	common cis-acting element in promoter and enhancer regions
PeuTTF12	NW_011500003.1	CAAT-box	CAAT	1185	4	-	Nicotiana glutinosa
PeuTTF12	NW_011500003.1	CAAT-box	CAAT	1318	4	+	Nicotiana glutinosa
PeuTTF12	NW_011500003.1	CAAT-box	CCAAT	1340	5	+	Arabidopsis thaliana	common cis-acting element in promoter and enhancer regions
PeuTTF12	NW_011500003.1	CAAT-box	CAAT	1341	4	+	Nicotiana glutinosa
PeuTTF12	NW_011500003.1	CAAT-box	CAAT	1379	4	-	Nicotiana glutinosa
PeuTTF12	NW_011500003.1	CAAT-box	CAAT	1463	4	-	Nicotiana glutinosa
PeuTTF12	NW_011500003.1	Myb-binding site	CAACAG	651	6	+	Nicotiana tabacum
PeuTTF12	NW_011500003.1	Myb-binding site	CAACAG	732	6	-	Nicotiana tabacum
PeuTTF12	NW_011500003.1	Myb-binding site	CAACAG	1169	6	-	Nicotiana tabacum
PeuTTF12	NW_011500003.1	TATA-box	TATAAA	319	6	-	Helianthus annuus	core promoter element around -30 of transcription start
PeuTTF12	NW_011500003.1	TATA-box	TATAA	320	5	-	Arabidopsis thaliana	core promoter element around -30 of transcription start
PeuTTF12	NW_011500003.1	TATA-box	TATA	321	4	+	Arabidopsis thaliana	core promoter element around -30 of transcription start
PeuTTF12	NW_011500003.1	TATA-box	ccTATAAAaa	975	9	-	Arabidopsis thaliana	core promoter element around -30 of transcription start
PeuTTF12	NW_011500003.1	TATA-box	TATAAAA	976	7	-	Pisum sativum	core promoter element around -30 of transcription start
PeuTTF12	NW_011500003.1	TATA-box	TATAAA	977	6	-	Helianthus annuus	core promoter element around -30 of transcription start
PeuTTF12	NW_011500003.1	TATA-box	TATAA	978	5	-	Arabidopsis thaliana	core promoter element around -30 of transcription start
PeuTTF12	NW_011500003.1	TATA-box	TATA	979	4	-	Arabidopsis thaliana	core promoter element around -30 of transcription start
PeuTTF12	NW_011500003.1	TATA-box	TATACA	1010	6	-	Helianthus annuus	core promoter element around -30 of transcription start
PeuTTF12	NW_011500003.1	TATA-box	TATA	1012	4	-	Arabidopsis thaliana	core promoter element around -30 of transcription start
PeuTTF12	NW_011500003.1	TATA-box	ccTATAAAaa	1102	9	-	Arabidopsis thaliana	core promoter element around -30 of transcription start
PeuTTF12	NW_011500003.1	TATA-box	TATA	1201	4	-	Arabidopsis thaliana	core promoter element around -30 of transcription start
PeuTTF12	NW_011500003.1	TATA-box	TATA	1303	4	-	Arabidopsis thaliana	core promoter element around -30 of transcription start
PeuTTF12	NW_011500003.1	GT1-motif	GGTTAA	221	6	-	Arabidopsis thaliana	light responsive element
PeuTTF12	NW_011500003.1	GT1-motif	GCGGTAATT	1054	9	-	Oryza sativa	light responsive element
PeuTTF12	NW_011500003.1	MYB	TAACCA	371	6	+	Arabidopsis thaliana
PeuTTF12	NW_011500003.1	MYB	CAACCA	549	6	+	Arabidopsis thaliana
PeuTTF12	NW_011500003.1	MYB	CAACAG	651	6	+	Arabidopsis thaliana
PeuTTF12	NW_011500003.1	MYB	CAACAG	732	6	-	Arabidopsis thaliana
PeuTTF12	NW_011500003.1	MYB	CAACCA	852	6	-	Arabidopsis thaliana
PeuTTF12	NW_011500003.1	MYB	CAACAG	1169	6	-	Arabidopsis thaliana
PeuTTF12	NW_011500003.1	Myc	TCTCTTA	403	7	-	Arabidopsis thaliana
PeuTTF12	NW_011500003.1	TCT-motif	TCTTAC	402	6	-	Arabidopsis thaliana	part of a light responsive element
PeuTTF12	NW_011500003.1	MYB-like sequence	TAACCA	371	6	+	Arabidopsis thaliana
PeuTTF12	NW_011500003.1	as-1	TGACG	808	5	+	Arabidopsis thaliana
PeuTTF12	NW_011500003.1	as-1	TGACG	1364	5	-	Arabidopsis thaliana
PeuTTF12	NW_011500003.1	as-1	TGACG	1470	5	+	Arabidopsis thaliana
PeuTTF12	NW_011500003.1	MYC	CATTTG	246	6	-	Arabidopsis thaliana
PeuTTF12	NW_011500003.1	MYC	CATGTG	1424	6	-	Arabidopsis thaliana
PeuTTF12	NW_011500003.1	GARE-motif	TCTGTTG	731	7	+	Brassica oleracea	gibberellin-responsive element
PeuTTF12	NW_011500003.1		motif_sequence	214	4	+	organism	short_function
PeuTTF12	NW_011500003.1		motif_sequence	632	4	-	organism	short_function
PeuTTF12	NW_011500003.1		motif_sequence	694	4	-	organism	short_function
PeuTTF12	NW_011500003.1		motif_sequence	755	4	-	organism	short_function
PeuTTF12	NW_011500003.1		motif_sequence	790	4	-	organism	short_function
PeuTTF12	NW_011500003.1		motif_sequence	949	4	+	organism	short_function
PeuTTF12	NW_011500003.1		motif_sequence	1430	4	+	organism	short_function
PeuTTF12	NW_011500003.1		motif_sequence	1437	4	+	organism	short_function
PeuTTF12	NW_011500003.1		motif_sequence	1479	4	+	organism	short_function
PeuTTF12	NW_011500003.1		motif_sequence	1494	4	+	organism	short_function
PeuTTF12	NW_011500003.1	WRE3	CCACCT	298	6	+	Pisum sativum
PeuTTF12	NW_011500003.1	WRE3	CCACCT	552	6	+	Pisum sativum
PeuTTF12	NW_011500003.1	WRE3	CCACCT	662	6	-	Pisum sativum
PeuTTF12	NW_011500003.1	WRE3	CCACCT	1475	6	+	Pisum sativum
PeuTTF12	NW_011500003.1	AAGAA-motif	GAAAGAA	103	7	-	Avena sativa
PeuTTF12	NW_011500003.1	AAGAA-motif	GAAAGAA	462	7	+	Avena sativa
PeuTTF12	NW_011500003.1	GATA-motif	GATAGGA	519	7	-	Arabidopsis thaliana	part of a light responsive element
PeuTTF12	NW_011500003.1	CGTCA-motif	CGTCA	808	5	-	Hordeum vulgare	cis-acting regulatory element involved in the MeJA-responsiveness
PeuTTF12	NW_011500003.1	CGTCA-motif	CGTCA	1364	5	+	Hordeum vulgare	cis-acting regulatory element involved in the MeJA-responsiveness
PeuTTF12	NW_011500003.1	CGTCA-motif	CGTCA	1470	5	-	Hordeum vulgare	cis-acting regulatory element involved in the MeJA-responsiveness
PeuTTF12	NW_011500003.1	MBS	CAACTG	1487	6	+	Arabidopsis thaliana	MYB binding site involved in drought-inducibility
PeuTTF10	NW_011500063.1	GATA-motif	AAGATAAGATT	989	10	-	Arabidopsis thaliana	part of a light responsive element
PeuTTF10	NW_011500063.1	chs-CMA2a	TCACTTGA	1241	8	-	Petroselinum crispum	part of a light responsive element
PeuTTF10	NW_011500063.1		motif_sequence	207	4	-	organism	short_function
PeuTTF10	NW_011500063.1		motif_sequence	264	4	-	organism	short_function
PeuTTF10	NW_011500063.1		motif_sequence	556	4	+	organism	short_function
PeuTTF10	NW_011500063.1		motif_sequence	615	4	+	organism	short_function
PeuTTF10	NW_011500063.1		motif_sequence	1130	4	-	organism	short_function
PeuTTF10	NW_011500063.1		motif_sequence	1137	4	+	organism	short_function
PeuTTF10	NW_011500063.1		motif_sequence	1337	4	+	organism	short_function
PeuTTF10	NW_011500063.1	GARE-motif	TCTGTTG	1423	7	-	Brassica oleracea	gibberellin-responsive element
PeuTTF10	NW_011500063.1	MYC	CATGTG	70	6	-	Arabidopsis thaliana
PeuTTF10	NW_011500063.1	MYC	CATGTG	118	6	-	Arabidopsis thaliana
PeuTTF10	NW_011500063.1	MYC	CATTTG	137	6	-	Arabidopsis thaliana
PeuTTF10	NW_011500063.1	MYC	CATGTG	860	6	-	Arabidopsis thaliana
PeuTTF10	NW_011500063.1	MYC	CAATTG	1047	6	-	Arabidopsis thaliana
PeuTTF10	NW_011500063.1	MYC	CATTTG	1063	6	-	Arabidopsis thaliana
PeuTTF10	NW_011500063.1	MYB-like sequence	TAACCA	367	6	-	Arabidopsis thaliana
PeuTTF10	NW_011500063.1	MYB-like sequence	TAACCA	1019	6	+	Arabidopsis thaliana
PeuTTF10	NW_011500063.1	ABRE	ACGTG	33	5	+	Arabidopsis thaliana	cis-acting element involved in the abscisic acid responsiveness
PeuTTF10	NW_011500063.1	ABRE	ACGTG	158	5	+	Arabidopsis thaliana	cis-acting element involved in the abscisic acid responsiveness
PeuTTF10	NW_011500063.1	ABRE	AACCCGG	296	7	+	Arabidopsis thaliana	cis-acting element involved in the abscisic acid responsiveness
PeuTTF10	NW_011500063.1	ABRE	AACCCGG	326	7	+	Arabidopsis thaliana	cis-acting element involved in the abscisic acid responsiveness
PeuTTF10	NW_011500063.1	ABRE	ACGTG	608	5	-	Arabidopsis thaliana	cis-acting element involved in the abscisic acid responsiveness
PeuTTF10	NW_011500063.1	ABRE	TACGGTC	1247	7	-	Arabidopsis thaliana	cis-acting element involved in the abscisic acid responsiveness
PeuTTF10	NW_011500063.1	AT~TATA-box	TATATA	1119	6	-	Arabidopsis thaliana
PeuTTF10	NW_011500063.1	AT~TATA-box	TATATA	1121	6	-	Arabidopsis thaliana
PeuTTF10	NW_011500063.1	AT~TATA-box	TATATA	1123	6	-	Arabidopsis thaliana
PeuTTF10	NW_011500063.1	Unnamed__1	CGTGG	57	5	-	Zea mays
PeuTTF10	NW_011500063.1	Unnamed__1	CGTGG	203	5	+	Zea mays
PeuTTF10	NW_011500063.1	MYB	CAACCA	77	6	-	Arabidopsis thaliana
PeuTTF10	NW_011500063.1	MYB	TAACCA	367	6	-	Arabidopsis thaliana
PeuTTF10	NW_011500063.1	MYB	CAACCA	373	6	-	Arabidopsis thaliana
PeuTTF10	NW_011500063.1	MYB	TAACCA	1019	6	+	Arabidopsis thaliana
PeuTTF10	NW_011500063.1	MYB	CAACCA	1033	6	-	Arabidopsis thaliana
PeuTTF10	NW_011500063.1	MYB	CAACCA	1414	6	+	Arabidopsis thaliana
PeuTTF10	NW_011500063.1	MYB	CAACAG	1423	6	+	Arabidopsis thaliana
PeuTTF10	NW_011500063.1	GT1-motif	GGTTAAT	1017	7	-	Avena sativa	light responsive element
PeuTTF10	NW_011500063.1	GT1-motif	GGTTAA	1018	6	-	Arabidopsis thaliana	light responsive element
PeuTTF10	NW_011500063.1	GT1-motif	GGTTAA	1494	6	+	Arabidopsis thaliana	light responsive element
PeuTTF10	NW_011500063.1	CAAT-box	CAAAT	137	5	+	Pisum sativum	common cis-acting element in promoter and enhancer regions
PeuTTF10	NW_011500063.1	CAAT-box	CCAAT	231	5	+	Arabidopsis thaliana	common cis-acting element in promoter and enhancer regions
PeuTTF10	NW_011500063.1	CAAT-box	CAAT	232	4	+	Nicotiana glutinosa
PeuTTF10	NW_011500063.1	CAAT-box	CAAT	255	4	-	Nicotiana glutinosa
PeuTTF10	NW_011500063.1	CAAT-box	CCAAT	303	5	-	Arabidopsis thaliana	common cis-acting element in promoter and enhancer regions
PeuTTF10	NW_011500063.1	CAAT-box	CAAT	339	4	-	Nicotiana glutinosa
PeuTTF10	NW_011500063.1	CAAT-box	CAAT	357	4	+	Nicotiana glutinosa
PeuTTF10	NW_011500063.1	CAAT-box	CAAAT	364	5	-	Pisum sativum	common cis-acting element in promoter and enhancer regions
PeuTTF10	NW_011500063.1	CAAT-box	CAAAT	430	5	-	Pisum sativum	common cis-acting element in promoter and enhancer regions
PeuTTF10	NW_011500063.1	CAAT-box	CAAT	446	4	-	Nicotiana glutinosa
PeuTTF10	NW_011500063.1	CAAT-box	CAAT	458	4	+	Nicotiana glutinosa
PeuTTF10	NW_011500063.1	CAAT-box	CCAAT	464	5	-	Arabidopsis thaliana	common cis-acting element in promoter and enhancer regions
PeuTTF10	NW_011500063.1	CAAT-box	CAAT	481	4	-	Nicotiana glutinosa
PeuTTF10	NW_011500063.1	CAAT-box	CAAAT	527	5	-	Pisum sativum	common cis-acting element in promoter and enhancer regions
PeuTTF10	NW_011500063.1	CAAT-box	CAAAT	581	5	-	Pisum sativum	common cis-acting element in promoter and enhancer regions
PeuTTF10	NW_011500063.1	CAAT-box	CAAAT	643	5	-	Pisum sativum	common cis-acting element in promoter and enhancer regions
PeuTTF10	NW_011500063.1	CAAT-box	CAAT	764	4	+	Nicotiana glutinosa
PeuTTF10	NW_011500063.1	CAAT-box	CCAAT	776	5	+	Arabidopsis thaliana	common cis-acting element in promoter and enhancer regions
PeuTTF10	NW_011500063.1	CAAT-box	CAAT	777	4	+	Nicotiana glutinosa
PeuTTF10	NW_011500063.1	CAAT-box	CAAAT	825	5	-	Pisum sativum	common cis-acting element in promoter and enhancer regions
PeuTTF10	NW_011500063.1	CAAT-box	CAAT	831	4	+	Nicotiana glutinosa
PeuTTF10	NW_011500063.1	CAAT-box	CAAT	845	4	+	Nicotiana glutinosa
PeuTTF10	NW_011500063.1	CAAT-box	CAAT	868	4	-	Nicotiana glutinosa
PeuTTF10	NW_011500063.1	CAAT-box	CAAT	934	4	-	Nicotiana glutinosa
PeuTTF10	NW_011500063.1	CAAT-box	CAAT	966	4	-	Nicotiana glutinosa
PeuTTF10	NW_011500063.1	CAAT-box	CAAAT	975	5	+	Pisum sativum	common cis-acting element in promoter and enhancer regions
PeuTTF10	NW_011500063.1	CAAT-box	CAAT	988	4	+	Nicotiana glutinosa
PeuTTF10	NW_011500063.1	CAAT-box	TGCCAAC	1035	7	-	Petunia hybrida	common cis-acting element in promoter and enhancer regions
PeuTTF10	NW_011500063.1	CAAT-box	CAAT	1047	4	+	Nicotiana glutinosa
PeuTTF10	NW_011500063.1	CAAT-box	CCAAT	1049	5	-	Arabidopsis thaliana	common cis-acting element in promoter and enhancer regions
PeuTTF10	NW_011500063.1	CAAT-box	CAAAT	1063	5	+	Pisum sativum	common cis-acting element in promoter and enhancer regions
PeuTTF10	NW_011500063.1	CAAT-box	CAAAT	1076	5	+	Pisum sativum	common cis-acting element in promoter and enhancer regions
PeuTTF10	NW_011500063.1	Myb-binding site	CAACAG	1423	6	+	Nicotiana tabacum
PeuTTF10	NW_011500063.1	TATA-box	TATA	218	4	+	Arabidopsis thaliana	core promoter element around -30 of transcription start
PeuTTF10	NW_011500063.1	TATA-box	TATA	260	4	+	Arabidopsis thaliana	core promoter element around -30 of transcription start
PeuTTF10	NW_011500063.1	TATA-box	TATA	285	4	+	Arabidopsis thaliana	core promoter element around -30 of transcription start
PeuTTF10	NW_011500063.1	TATA-box	TACAAAA	291	7	+	Oryza sativa	core promoter element around -30 of transcription start
PeuTTF10	NW_011500063.1	TATA-box	TATA	381	4	+	Arabidopsis thaliana	core promoter element around -30 of transcription start
PeuTTF10	NW_011500063.1	TATA-box	ccTATAAAaa	570	9	-	Arabidopsis thaliana	core promoter element around -30 of transcription start
PeuTTF10	NW_011500063.1	TATA-box	ATTATA	572	6	+	Brassica napus	core promoter element around -30 of transcription start
PeuTTF10	NW_011500063.1	TATA-box	TATAA	573	5	-	Arabidopsis thaliana	core promoter element around -30 of transcription start
PeuTTF10	NW_011500063.1	TATA-box	TATA	574	4	+	Arabidopsis thaliana	core promoter element around -30 of transcription start
PeuTTF10	NW_011500063.1	TATA-box	ccTATAAAaa	632	9	-	Arabidopsis thaliana	core promoter element around -30 of transcription start
PeuTTF10	NW_011500063.1	TATA-box	ATTATA	634	6	+	Brassica napus	core promoter element around -30 of transcription start
PeuTTF10	NW_011500063.1	TATA-box	TATAA	635	5	-	Arabidopsis thaliana	core promoter element around -30 of transcription start
PeuTTF10	NW_011500063.1	TATA-box	TATA	636	4	+	Arabidopsis thaliana	core promoter element around -30 of transcription start
PeuTTF10	NW_011500063.1	TATA-box	TATA	879	4	-	Arabidopsis thaliana	core promoter element around -30 of transcription start
PeuTTF10	NW_011500063.1	TATA-box	ATATAA	891	6	+	Brassica oleracea	core promoter element around -30 of transcription start
PeuTTF10	NW_011500063.1	TATA-box	TATA	892	4	-	Arabidopsis thaliana	core promoter element around -30 of transcription start
PeuTTF10	NW_011500063.1	TATA-box	TATACA	968	6	-	Helianthus annuus	core promoter element around -30 of transcription start
PeuTTF10	NW_011500063.1	TATA-box	TATA	970	4	-	Arabidopsis thaliana	core promoter element around -30 of transcription start
PeuTTF10	NW_011500063.1	TATA-box	TATA	1103	4	-	Arabidopsis thaliana	core promoter element around -30 of transcription start
PeuTTF10	NW_011500063.1	TATA-box	taTATAAAtc	1117	9	-	Arabidopsis thaliana	core promoter element around -30 of transcription start
PeuTTF10	NW_011500063.1	TATA-box	ATATAT	1118	6	-	Brassica napus	core promoter element around -30 of transcription start
PeuTTF10	NW_011500063.1	TATA-box	TATATA	1119	6	-	Arabidopsis thaliana	core promoter element around -30 of transcription start
PeuTTF10	NW_011500063.1	TATA-box	ATATAT	1120	6	-	Brassica napus	core promoter element around -30 of transcription start
PeuTTF10	NW_011500063.1	TATA-box	TATATA	1121	6	-	Arabidopsis thaliana	core promoter element around -30 of transcription start
PeuTTF10	NW_011500063.1	TATA-box	ATATAT	1122	6	-	Brassica napus	core promoter element around -30 of transcription start
PeuTTF10	NW_011500063.1	TATA-box	TATATA	1123	6	-	Arabidopsis thaliana	core promoter element around -30 of transcription start
PeuTTF10	NW_011500063.1	TATA-box	ATATAT	1124	6	-	Brassica napus	core promoter element around -30 of transcription start
PeuTTF10	NW_011500063.1	TATA-box	TATA	1125	4	-	Arabidopsis thaliana	core promoter element around -30 of transcription start
PeuTTF10	NW_011500063.1	ERE	ATTTTAAA	671	8	+	Nicotiana glutinos
PeuTTF10	NW_011500063.1	ERE	ATTTTAAA	673	8	-	Nicotiana glutinos
PeuTTF10	NW_011500063.1	ABRE4	CACGTA	157	6	-	Zea mays
PeuTTF10	NW_011500063.1	O2-site	GTTGACGTGA	813	9	-	Zea mays	cis-acting regulatory element involved in zein metabolism regulation
PeuTTF10	NW_011500063.1	W box	TTGACC	1239	6	-	Arabidopsis thaliana
PeuTTF10	NW_011500063.1	TCA-element	CCATCTTTTT	777	9	+	Nicotiana tabacum	cis-acting element involved in salicylic acid responsiveness
PeuTTF10	NW_011500063.1	TCA-element	CCATCTTTTT	1209	9	-	Nicotiana tabacum	cis-acting element involved in salicylic acid responsiveness
PeuTTF10	NW_011500063.1	TCA-element	CCATCTTTTT	1284	9	-	Nicotiana tabacum	cis-acting element involved in salicylic acid responsiveness
PeuTTF10	NW_011500063.1	GC-motif	CCCCCG	1294	6	-	Zea mays	enhancer-like element involved in anoxic specific inducibility
PeuTTF10	NW_011500063.1	ARE	AAACCA	305	6	-	Zea mays	cis-acting regulatory element essential for the anaerobic induction
PeuTTF10	NW_011500063.1	G-Box	CACGTT	32	6	-	Pisum sativum	cis-acting regulatory element involved in light responsiveness
PeuTTF10	NW_011500063.1	G-Box	CACGTT	608	6	+	Pisum sativum	cis-acting regulatory element involved in light responsiveness
PeuTTF10	NW_011500063.1	STRE	AGGGG	917	5	+	Arabidopsis thaliana
PeuTTF10	NW_011500063.1	STRE	AGGGG	1054	5	-	Arabidopsis thaliana
PeuTTF10	NW_011500063.1	Box 4	ATTAAT	658	6	+	Petroselinum crispum	part of a conserved DNA module involved in light responsiveness
PeuTTF10	NW_011500063.1	Box 4	ATTAAT	679	6	+	Petroselinum crispum	part of a conserved DNA module involved in light responsiveness
PeuTTF10	NW_011500063.1	Box 4	ATTAAT	910	6	-	Petroselinum crispum	part of a conserved DNA module involved in light responsiveness
PeuTTF10	NW_011500063.1	ABRE3a	TACGTG	157	6	+	Zea mays
PeuTTF10	NW_011500063.1	Unnamed__4	CTCC	125	4	+	Petroselinum hortense
PeuTTF10	NW_011500063.1	Unnamed__4	CTCC	222	4	+	Petroselinum hortense
PeuTTF10	NW_011500063.1	Unnamed__4	CTCC	796	4	-	Petroselinum hortense
PeuTTF10	NW_011500063.1	Unnamed__4	CTCC	1204	4	-	Petroselinum hortense
PeuTTF10	NW_011500063.1	Unnamed__4	CTCC	1278	4	-	Petroselinum hortense
PeuTTF10	NW_011500063.1	Unnamed__4	CTCC	1343	4	+	Petroselinum hortense
PeuTTF10	NW_011500063.1	G-box	TACGTG	157	6	+	Arabidopsis thaliana	cis-acting regulatory element involved in light responsiveness
PeuTTF10	NW_011500063.1	G-box	TAAACGTG	608	8	-	Brassica oleracea	cis-acting regulatory element involved in light responsiveness
PeuTTF10	NW_011500063.1	P-box	CCTTTTG	246	7	+	Oryza sativa	gibberellin-responsive element
PeuTTF10	NW_011500063.1	P-box	CCTTTTG	1082	7	-	Oryza sativa	gibberellin-responsive element
PeuTTF10	NW_011500063.1	P-box	CCTTTTG	1177	7	-	Oryza sativa	gibberellin-responsive element
PeuTTF10	NW_011500063.1	P-box	CCTTTTG	1221	7	-	Oryza sativa	gibberellin-responsive element

## Sheet: S. Table S5
	A-box	AACA_motif	AAGAA_motif	AC-I	AT-rich element	CAT-box	CCAAT_box	GCN4_motif	ZD-Zip 1	MBSI	O2-site	RY-element	as-1	circadian	ABRE	AuxRR-core	CGTCA-motif	ERE	GARE-motif	P-box	TATC-box	TCA-element	TGA-element	TGACG-motif	ARE	AT-rich sequence	DRE core	DRE1	GC_motif	LTR	MBS	STRE	TC-rich repeats	W box	WRE3	WUN-motif	box S	Total
PeuTTF1			1										1	1	1		1	3				1		1	1								2					13
PeuTTF2						1					1		1				1		1			2	1	1	1					1		1		1				13
PeuTTF3			2			1					1				1				2	1		1	1		1						1	2	1	1				16
PeuTTF4			3					1							1	1				3		1			5							3		1	1			20
PeuTTF5			2										1				2		1			2	2		1								1					12
PeuTTF6			2			1		1					1							1				1	1						1	2			3			14
PeuTTF7			2								1		2		1		2					1		2	2					2	1	1	1	1				19
PeuTTF8	1							1							1			1							1								1					6
PeuTTF9			1			1							4				4		1					4			1				1	2			1			20
PeuTTF10											1				6			2	1	4		3			1							2		1				21
PeuTTF11			2										2				2		1	2			1	2	2					1	1	2			4	1		23
PeuTTF12			2										3				3		1	2				3	2					2	1	3			4	1		27
PeuTTF13			1			1							1				1			1				1	1						1	1		1	3	1		14
PeuTTF14										1						1						1			2					1		1			2			9
PeuTTF15			1										1		3		1	2				1		1	4									1		1		16
PeuTTF16																		6				2	1		3							1						13
PeuTTF17			2										3				3							3	2										1			14
PeuTTF18			1								1		1		2		2				1			2	2						2	1		1				16
PeuTTF19				1		1							1				1		1			1	1	1	2					1	2	1		1	1			16
PeuTTF20			1			2														1		2			1						1	1			4			13
PeuTTF21			1		1	1							3		4		3			1		2		3	4			1		2	2	3		1	2	1		35
PeuTTF22	1							1					5	1	3		5					1	3	5	1		1	1				5					3	36
PeuTTF23						1										1		3		2		1			1						1	1						11
PeuTTF24															2			8				1				1				1	3	2	1					19
PeuTTF25						1					1				3			9				1			2						1			2				20
PeuTTF26			1												2			1		1					1					1	1				1	2		11
PeuTTF27	1		1							1	1														2			1		4		3			1	5		20
PeuTTF28			3		1							1			5	1		1		4	1	1			1						1	2		2	1			25
PeuTTF29			2								3		5		2		5		1					5	1		1			1	1	5			2			34
PeuTTF30			2										1					3						1		1						1				3		12
PeuTTF31			5										1				1		2			2		1							1			1	3			17
PeuTTF32											1		2				2	1						2	1						1	2			1	1		14
PeuTTF33				1											1	1		2							1					1	1	1						9
PeuTTF34	1		2			2							2				2	7		1	1			2	1	1			1	2	1	2	1				1	30
PeuTTF35	2					2									2		2							2	4						1	1	1			2		19
Total	6	0	40	2	2	15	0	4	0	2	11	1	41	2	40	5	43	49	12	24	3	27	10	43	55	3	3	3	1	20	27	52	9	15	35	18	4	627
Proportion (%)	0.956938	0	6.37959	0.318979	0.318979	2.39234	0	0.637959	0	0.318979	1.75439	0.15949	6.53907	0.318979	6.37959	0.797448	6.85805	7.81499	1.91388	3.82775	0.478469	4.30622	1.5949	6.85805	8.77193	0.478469	0.478469	0.478469	0.15949	3.18979	4.30622	8.29346	1.43541	2.39234	5.58214	2.87081	0.637959

## Sheet: S. Table S6
Primers used in this study
PeuTTF1	Forward	GCAGAGACGTGGGTTCAAGA
	Reverse	CTGCAGTGATGGCAAGAGGA
PeuTTF2	Forward	TTGAATCCGAGGCAGGTTCC
	Reverse	TGCATGGCATTTTCACTGGC
PeuTTF3	Forward	ATGGGCATGTTAATCCGCCA
	Reverse	CAGAGCCAGAGCCTGTTTGA
PeuTTF4	Forward	CCGCAATAGCTCCAGACCAT
	Reverse	ATGAAGTCGTCGGCACTTGT
PeuTTF5	Forward	ATAATCGGAGCGCAGAGCAG
	Reverse	TTCAGCTTCAGCCCGTAACA
PeuTTF6	Forward	AATTGGACCCGATGCCACAT
	Reverse	TTCACTGTCACCTCCCTCCA
PeuTTF7	Forward	CCGTACGGTGAGAACAACCA
	Reverse	CCGAAAGGGGACTGCTCAAT
PeuTTF8	Forward	AGGCAGTGGTGCTAGCAAAT
	Reverse	ATCCCGCATCCCATCCAATC
PeuTTF9	Forward	GAAAATGGCTTCTGGCGGTG
	Reverse	CCCCATTTCCGAGCCTTCAT
PeuTTF10	Forward	AGATAGTAGCACTCCGGCCA
	Reverse	TTTTGAGGTCCATCTCGCCC
PeuTTF11	Forward	GCAGCTGTGCTTGCATTCTT
	Reverse	TGGACAATTGCGCTGGAGAT
PeuTTF12	Forward	TGTGCAGTGCTCAACAGCTA
	Reverse	TTTACCGAGGCCAAAGGCAT
PeuTTF13	Forward	GAACAGGTGGCCAAAGCAAG
	Reverse	GGTGGCAGTAATGCCTCAGT
PeuTTF14	Forward	TGAAGTTTGCGAAGTTGGCG
	Reverse	CTTGTCTAGGCCACCGGTTT
PeuTTF15	Forward	AGCTCCTACTCCAGCAGTCA
	Reverse	TTGCAACGCTCTTGCAGTTC
PeuTTF16	Forward	CGGCTATGCTCGCAAGTTTC
	Reverse	GGCACGATCCAAATACACGC
PeuTTF17	Forward	TTCGACCAGCTCGATGCTTT
	Reverse	AAGGCCATTGTCGTTCTGGT
PeuTTF18	Forward	CCTTCACTATCATCGCCGCT
	Reverse	ATGCCATTACTGCAGCACCT
PeuTTF19	Forward	AATGCTGATGCCCCCATTCA
	Reverse	AGGGCGCAGTTAGCTTGATT
PeuTTF20	Forward	GCTGATTGGCACTGCAACAA
	Reverse	AGAAGCTGATTCCAACCGGG
PeuTTF21	Forward	TGACACCAACATCCGAGACG
	Reverse	AGGCCCATTTCGGTTCGATT
PeuTTF22	Forward	TCAACGACACCACACTCTCG
	Reverse	CAAAGCGTCAAGCCGTTCAA
PeuTTF23	Forward	AGGGGGTGAGCCATTCTTTG
	Reverse	GCCATCTTGTCTCCCAGCTT
PeuTTF24	Forward	CTCAAGTACCACTGCAGCCA
	Reverse	ACCAGCCTCTGCAAGATTCC
PeuTTF25	Forward	GTCAGATAAGCCTCGCCCTC
	Reverse	GCGAAACGCGATCAGACTTC
PeuTTF26	Forward	TTGAATCCGAGGCAGGTTCC
	Reverse	TGCATGGCATTTTCACTGGC
PeuTTF27	Forward	CTGGACCCACCAAGAAACCA
	Reverse	AGCTGACCGCGTTTTAAGGA
PeuTTF28	Forward	CACCATGTATCATCGCGTGC
	Reverse	GATGAGGCATCTGCAGTGGA
PeuTTF29	Forward	ACTGGAAGGAGGTAGCGGAA
	Reverse	AACAGGAATCCTCGCTGTGG
PeuTTF30	Forward	ATTGGGGTTGATCGTGGGTC
	Reverse	AGGCCATTTGCTATGGCTGT
PeuTTF31	Forward	GGCAAGTGGGTCGAAGAAGA
	Reverse	AGTGCTGTGATAAGGGCGTC
PeuTTF32	Forward	ACCACAGTGGGGACAACAAG
	Reverse	ACACTGTTCGGGTGTCCTTC
PeuTTF33	Forward	CCGCTCAACAAACTCTCCCT
	Reverse	ACTCCCCCTCGTAACCCTAC
PeuTTF34	Forward	TCGACGCTTACCGTGACAAA
	Reverse	GCGAGCTACAGCATCAGCTA
PeuTTF35	Forward	TAACAACCAGCAAAACGGCG
	Reverse	GTGCCGAGGAGAGAATCGAG
	Actin gene	GTCCTCTTCCAGCCATCTC
		TTCGGTCAGCAATACCAGG

## Sheet: S. Table S7
Supplementary Table S5.Desert poplar and other species TTF synteny gene pairs list
Species	Chromosome	Gene ID		Species	Chromosome	Gene ID
P.euphratica	Chr1	POPULUS_EUPHRATICA_03745.t2	==	A. thaliana	Chr2	PAC:19638593
P.euphratica	Chr1	POPULUS_EUPHRATICA_04066.t1	==	A. thaliana	Chr3	PAC:19658487
P.euphratica	Chr6	POPULUS_EUPHRATICA_14484.t1	==	A. thaliana	Chr1	PAC:19654738
P.euphratica	Chr7	POPULUS_EUPHRATICA_15499.t4	==	A. thaliana	Chr5	PAC:19668244
P.euphratica	Chr8	POPULUS_EUPHRATICA_16823.t1	==	A. thaliana	Chr1	PAC:19658058
P.euphratica	Chr10	POPULUS_EUPHRATICA_21040.t1	==	A. thaliana	Chr3	PAC:19664531
P.euphratica	Chr13	POPULUS_EUPHRATICA_24666.t1	==	A. thaliana	Chr2	PAC:19643143
P.euphratica	Chr13	POPULUS_EUPHRATICA_24666.t1	==	A. thaliana	Chr5	PAC:19668828
P.euphratica	Chr17	POPULUS_EUPHRATICA_31569.t1	==	A. thaliana	Chr1	PAC:19654738
P.euphratica	Chr1	POPULUS_EUPHRATICA_04066.t1	==	P.trichocarpa	Chr01	Potri.001G028400.1.v4.1
P.euphratica	Chr1	POPULUS_EUPHRATICA_03745.t2	==	P.trichocarpa	Chr01	Potri.001G066900.1.v4.1
P.euphratica	Chr1	POPULUS_EUPHRATICA_02597.t1	==	P.trichocarpa	Chr01	Potri.001G179800.2.v4.1
P.euphratica	Chr1	POPULUS_EUPHRATICA_01412.t1	==	P.trichocarpa	Chr01	Potri.001G309100.3.v4.1
P.euphratica	Chr1	POPULUS_EUPHRATICA_02597.t1	==	P.trichocarpa	Chr03	Potri.003G056000.1.v4.1
P.euphratica	Chr1	POPULUS_EUPHRATICA_03745.t2	==	P.trichocarpa	Chr03	Potri.003G163000.1.v4.1
P.euphratica	Chr1	POPULUS_EUPHRATICA_04066.t1	==	P.trichocarpa	Chr03	Potri.003G195300.1.v4.1
P.euphratica	Chr1	POPULUS_EUPHRATICA_03745.t2	==	P.trichocarpa	Chr12	Potri.012G106650.2.v4.1
P.euphratica	Chr1	POPULUS_EUPHRATICA_03745.t2	==	P.trichocarpa	Chr15	Potri.015G105800.2.v4.1
P.euphratica	Chr1	POPULUS_EUPHRATICA_02597.t1	==	P.trichocarpa	Chr18	Potri.018G075500.3.v4.1
P.euphratica	Chr1	POPULUS_EUPHRATICA_01412.t1	==	P.trichocarpa	Chr19	Potri.019G010200.1.v4.1
P.euphratica	Chr6	POPULUS_EUPHRATICA_14484.t1	==	P.trichocarpa	Chr02	Potri.002G068400.1.v4.1
P.euphratica	Chr6	POPULUS_EUPHRATICA_14484.t1	==	P.trichocarpa	Chr05	Potri.005G191900.2.v4.1
P.euphratica	Chr8	POPULUS_EUPHRATICA_16823.t1	==	P.trichocarpa	Chr01	Potri.001G454500.1.v4.1
P.euphratica	Chr8	POPULUS_EUPHRATICA_16823.t1	==	P.trichocarpa	Chr11	Potri.011G147400.3.v4.1
P.euphratica	Chr9	POPULUS_EUPHRATICA_18976.t1	==	P.trichocarpa	Chr01	Potri.001G309100.3.v4.1
P.euphratica	Chr9	POPULUS_EUPHRATICA_18976.t1	==	P.trichocarpa	Chr19	Potri.019G010200.1.v4.1
P.euphratica	Chr10	POPULUS_EUPHRATICA_21040.t1	==	P.trichocarpa	Chr08	Potri.008G179700.2.v4.1
P.euphratica	Chr10	POPULUS_EUPHRATICA_21040.t1	==	P.trichocarpa	Chr10	Potri.010G055000.1.v4.1
P.euphratica	Chr10	POPULUS_EUPHRATICA_21680.t1	==	P.trichocarpa	Chr18	Potri.018G049301.1.v4.1
P.euphratica	Chr13	POPULUS_EUPHRATICA_24666.t1	==	P.trichocarpa	Chr06	Potri.006G101400.1.v4.1
P.euphratica	Chr13	POPULUS_EUPHRATICA_24666.t1	==	P.trichocarpa	Chr16	Potri.016G117300.1.v4.1
P.euphratica	Chr17	POPULUS_EUPHRATICA_31569.t1	==	P.trichocarpa	Chr02	Potri.002G068400.1.v4.1
P.euphratica	Chr17	POPULUS_EUPHRATICA_31569.t1	==	P.trichocarpa	Chr05	Potri.005G191900.2.v4.1
P.euphratica	Chr18	POPULUS_EUPHRATICA_33292.t2	==	P.trichocarpa	Chr01	Potri.001G113600.1.v4.1
P.euphratica	Chr18	POPULUS_EUPHRATICA_32672.t1	==	P.trichocarpa	Chr01	Potri.001G179800.2.v4.1
P.euphratica	Chr18	POPULUS_EUPHRATICA_32672.t1	==	P.trichocarpa	Chr03	Potri.003G056000.1.v4.1
P.euphratica	Chr18	POPULUS_EUPHRATICA_33292.t2	==	P.trichocarpa	Chr03	Potri.003G118600.1.v4.1
P.euphratica	Chr18	POPULUS_EUPHRATICA_32672.t1	==	P.trichocarpa	Chr18	Potri.018G075500.3.v4.1
P.euphratica	Chr1	POPULUS_EUPHRATICA_04066.t1	==	P.deltoides	Chr01	Podel.01G031200.1.v2.1
P.euphratica	Chr1	POPULUS_EUPHRATICA_03745.t2	==	P.deltoides	Chr01	Podel.01G070200.1.v2.1
P.euphratica	Chr1	POPULUS_EUPHRATICA_02597.t1	==	P.deltoides	Chr01	Podel.01G191900.1.v2.1
P.euphratica	Chr1	POPULUS_EUPHRATICA_01412.t1	==	P.deltoides	Chr01	Podel.01G329400.1.v2.1
P.euphratica	Chr1	POPULUS_EUPHRATICA_02597.t1	==	P.deltoides	Chr03	Podel.03G058400.1.v2.1
P.euphratica	Chr1	POPULUS_EUPHRATICA_03745.t2	==	P.deltoides	Chr03	Podel.03G175000.1.v2.1
P.euphratica	Chr1	POPULUS_EUPHRATICA_04066.t1	==	P.deltoides	Chr03	Podel.03G212700.1.v2.1
P.euphratica	Chr1	POPULUS_EUPHRATICA_03745.t2	==	P.deltoides	Chr12	Podel.12G113900.1.v2.1
P.euphratica	Chr1	POPULUS_EUPHRATICA_03745.t2	==	P.deltoides	Chr15	Podel.15G112500.1.v2.1
P.euphratica	Chr1	POPULUS_EUPHRATICA_01412.t1	==	P.deltoides	Chr19	Podel.19G009100.1.v2.1
P.euphratica	Chr6	POPULUS_EUPHRATICA_14482.t1	==	P.deltoides	Chr02	Podel.02G074000.1.v2.1
P.euphratica	Chr6	POPULUS_EUPHRATICA_14482.t1	==	P.deltoides	Chr05	Podel.05G203500.1.v2.1
P.euphratica	Chr8	POPULUS_EUPHRATICA_16823.t1	==	P.deltoides	Chr01	Podel.01G472000.1.v2.1
P.euphratica	Chr8	POPULUS_EUPHRATICA_16823.t1	==	P.deltoides	Chr11	Podel.11G144700.1.v2.1
P.euphratica	Chr9	POPULUS_EUPHRATICA_18976.t1	==	P.deltoides	Chr01	Podel.01G329400.1.v2.1
P.euphratica	Chr9	POPULUS_EUPHRATICA_18976.t1	==	P.deltoides	Chr19	Podel.19G009100.1.v2.1
P.euphratica	Chr10	POPULUS_EUPHRATICA_21040.t1	==	P.deltoides	Chr08	Podel.08G207800.1.v2.1
P.euphratica	Chr10	POPULUS_EUPHRATICA_21040.t1	==	P.deltoides	Chr10	Podel.10G048900.1.v2.1
P.euphratica	Chr10	POPULUS_EUPHRATICA_21680.t1	==	P.deltoides	Chr18	Podel.18G049000.1.v2.1
P.euphratica	Chr13	POPULUS_EUPHRATICA_24666.t1	==	P.deltoides	Chr06	Podel.06G110400.2.v2.1
P.euphratica	Chr13	POPULUS_EUPHRATICA_24666.t1	==	P.deltoides	Chr16	Podel.16G122800.2.v2.1
P.euphratica	Chr17	POPULUS_EUPHRATICA_31569.t1	==	P.deltoides	Chr02	Podel.02G074000.1.v2.1
P.euphratica	Chr17	POPULUS_EUPHRATICA_31569.t1	==	P.deltoides	Chr05	Podel.05G203500.1.v2.1
P.euphratica	Chr18	POPULUS_EUPHRATICA_33292.t2	==	P.deltoides	Chr01	Podel.01G120000.1.v2.1
P.euphratica	Chr18	POPULUS_EUPHRATICA_32672.t1	==	P.deltoides	Chr01	Podel.01G191900.1.v2.1
P.euphratica	Chr18	POPULUS_EUPHRATICA_32672.t1	==	P.deltoides	Chr03	Podel.03G058400.1.v2.1
P.euphratica	Chr18	POPULUS_EUPHRATICA_33292.t2	==	P.deltoides	Chr03	Podel.03G126400.1.v2.1
P.trichocarpa	Chr01	Potri.001G454500.1.v4.1	==	A. thaliana	Chr1	PAC:19658058
P.trichocarpa	Chr01	Potri.001G150600.1.v4.1	==	A. thaliana	Chr2	PAC:19639781
P.trichocarpa	Chr01	Potri.001G066900.1.v4.1	==	A. thaliana	Chr2	PAC:19638593
P.trichocarpa	Chr01	Potri.001G028400.1.v4.1	==	A. thaliana	Chr3	PAC:19658487
P.trichocarpa	Chr01	Potri.001G150600.1.v4.1	==	A. thaliana	Chr4	PAC:19646170
P.trichocarpa	Chr02	Potri.002G139500.1.v4.1	==	A. thaliana	Chr2	PAC:19639781
P.trichocarpa	Chr02	Potri.002G243300.1.v4.1	==	A. thaliana	Chr3	PAC:19660149
P.trichocarpa	Chr02	Potri.002G139500.1.v4.1	==	A. thaliana	Chr4	PAC:19646170
P.trichocarpa	Chr03	Potri.003G163000.1.v4.1	==	A. thaliana	Chr2	PAC:19638593
P.trichocarpa	Chr03	Potri.003G195300.1.v4.1	==	A. thaliana	Chr3	PAC:19658487
P.trichocarpa	Chr05	Potri.005G051700.1.v4.1	==	A. thaliana	Chr5	PAC:19668244
P.trichocarpa	Chr06	Potri.006G101400.1.v4.1	==	A. thaliana	Chr2	PAC:19643143
P.trichocarpa	Chr06	Potri.006G117300.1.v4.1	==	A. thaliana	Chr3	PAC:19664900
P.trichocarpa	Chr06	Potri.006G117500.1.v4.1	==	A. thaliana	Chr3	PAC:19663339
P.trichocarpa	Chr06	Potri.006G279100.1.v4.1	==	A. thaliana	Chr4	PAC:19648325
P.trichocarpa	Chr06	Potri.006G101400.1.v4.1	==	A. thaliana	Chr5	PAC:19668828
P.trichocarpa	Chr10	Potri.010G055000.1.v4.1	==	A. thaliana	Chr3	PAC:19664531

## Sheet: Proteins sequences
PeuTTF1	MYSSDKPRPLDFYKEEETPSSRDNMIIEVVSSNGDLPPHHLPTTTNTNPHQMILGDSSGDDNHEVKAPKKRAETWVQDETRSLIGLRREMDGLFNTSKSNKHLWEQISAKMREKGFDRSPTMCTDKWRNLLKEFKKAKHQDRGSGSAKMSYYKEIDEILRERNKNPQYKSPIPSKVDSYMQFADKGFEDTSISFGPVEASPRPTLNLERRLDHDGHPLAITAADAVAASGVPPWNWRETPGNGAENQSYGGRVISVKYGDYTRRIGVDGTADAIKEAIKSAFRLRSKRAFWLEDEDQIIRSLDRDMPPGNYTLHLDEGLAIKVCLYDESDHIPVHTEEKIFYTEDDYRDFLSRRGWTCLREFDGYRNIDSMDDLRHDAIYRGVS
PeuTTF2	MMFRSGGGEGDVGLGWINMMPTAAILSPTTEISPRGPPPQHPQWGLQETKELIGIRAELEKDFTVTKRNETLWEIVSAKMREKGYYRRTPEQCKCKWNNLVSLYKVKETSDSETGRQCPFFEELHEVFTERAKNMQRLLLESEAGSTQSRKKVKRINGDRSSDELSEDVDEDESEEEKPARNNSRRRKGEKNVAEKSPRASSSFGGVQEMLKEFFQQQQKMEMQWRELMEKRAHEWQMLEQEGRRSMDKLERERLVIEQAWREREEQRRIREESRAKRRDALLTALLKKLASENAMQD
PeuTTF3	MSFKLGRNEGSGNKKASVLNNQDEAAATPTLLDGNGHVNPPHAILMPRSWHPLEDYTTIKEPFWKQLEKKRWGSEEEEISGNRTRYFRPLEIEHVVDESRERCRNLDIKFPIFNELEAIYSLAKIAEANQTGSGSVLTGDHSPTNAGHSVPSSAANNVTGVDHGSENSIGEEASLRKSQKRKRKRKLKEKLSYMAGFFENTVKKVMDHQEMLHRKFLEVIERMDRERTDREETWRHQEAEKHNREAISRAHEWASTSSREAQIVSYIERITGQSINLPIRMAPPLLQPEISNEPIKEITSTKSDSHSRWPKDEVEALIKVRSRIEIKFQEPGVKGPLWEEVSSLMSSMGYQRSAKRCKEKWENINKYFRKAKESPERRSQRFKTCSYFNQLDQLYSRSL…
PeuTTF4	MFEGIPEQFHQFIASSTTSIPPPGLSFPLLQGSSNTTNFPSFYPYTSSSQEVPLQPNLLHPILHQGAPTNKDGEKQENNLVAMNMDQFERERSMPELVNPWSNDEVLALLRIRSSMETWFPEFPWEHVSRKLAELGFKRSAEKCKEKFEEESRYFNSNINYNKNYRASFSELEEIYHGDQNPHQEVTAGERNKRRDKPGTEDEEQDKRGQNLEEETRIDQTVGNQTDQDNNGKLALVEKSKSNKRKREKKFEMFKRLCEDIVNTMMAQQEEMHNKLLEDMVKRDEEKVAKEEARKKLEMDRINKELELRAHEQALANDRQATLIRFLKKFTSSDSSVEILGEKTAPDPVNVPNSSNASSSSSLVLAQNPNPVSQTSNESQLKTATSSAIAPDHQKSTSI…
PeuTTF5	MEGHLHHQHHNQHHLQQYQLLQQQHHISVNVEASDKFPQWSIQETKEFLMIRAELDPTFMEKKRNKVLWEVISNKMKEKGYNRSAEQCKCKWKNLFTRYKGCETIEPEAMRQQFPFYNELQAIFTSRMQRMLRAEAEGAATGLKKKAVKLSSDDEDKNEEIIEGEKGGSRKKIKKGKAIGGTSSSGYSISLKESLEDFTKQQMQMEMQWREVFEARENERRMKEMEWRQTMKQLENDRIVMERRWREREEQRRVREEARAEKRDALITALLNKLRREDM
PeuTTF6	MQQGGGERGSSQSQYGVPHQQQQQQEQGDVPITTPSSAALATHMQQQVVEEASPISSRPPATAATTSGVMNLDEFMRLSGSGGAEEDIVAGEDADRTGGISSGNRWPRQETHALLQIRSEMDAAFRDATLKGPLWEDVSRKLAEMGYKRNAKKCKEKFENVHKYYKRTKEGRAGRQDGKSYRFFSQLEALHNTTGSGGASASIINVSGAASKQIFTTTTSSLDVAPVSVGIPMPPSSSVRIPPPSSRVLQPASNIGSMFPPDLGATVAAAAAGAGPVGISFSSNESSSSPSSEDDDDDEDEELLGGQPSATAAGTSRKRKRASLSSAKGETHRMMEFFEGLMKQLMQKQEAMQQRFLEAIEKREQDRMIRDEARRRQEMARLSREDEIMAEERAISASR…
PeuTTF7	MQQGGGERGSSQSQYGVPHQQQQQQEQGDVPITTPSSAALATHMQQQVVEEASPISSRPPATAATTSGVMNLDEFMRLSGSGGAEEDIVAGEDADRTGGISSGNRWPRQETHALLQIRSEMDAAFRDATLKGPLWEDVSRKLAEMGYKRNAKKCKEKFENVHKYYKRTKEGRAGRQDGKSYRFFSQLEALHNTTGSGGASASIINVSGAASKQIFTTTTSSLDVAPVSVGIPMPPSSSVRIPPPSSRVLQPASNIGSMFPPDLGATVAAAAAGAGPVGISFSSNESSSSPSSEDDDDDEDEELLGGQPSATAAGTSRKRKRASLSSAKGETHRMMEFFEGLMKQLMQKQEAMQQRFLEAIEKREQDRMIRDEARRRQEMARLSREDEIMAEERAISASR…
PeuTTF8	MQQGGGERGSSQSQYGVPHQQQQQQEQGDVPITTPSSAALATHMQQQVVEEASPISSRPPATAATTSGVMNLDEFMRLSGSGGAEEDIVAGEDADRTGGISSGNRWPRQETHALLQIRSEMDAAFRDATLKGPLWEDVSRKLAEMGYKRNAKKCKEKFENVHKYYKRTKEGRAGRQDGKSYRFFSQLEALHNTTGSGGASASIINVSGAASKQIFTTTTSSLDVAPVSVGIPMPPSSSVRIPPPSSRVLQPASNIGSMFPPDLGATVAAAAAGAGPVGISFSSNESSSSPSSEDDDDDEDEELLGGQPSATAAGTSRKRKRASLSSAKGETHRMMEFFEGLMKQLMQKQEAMQQRFLEAIEKREQDRMIRDEARRRQEMARLSREDEIMAEERAISASR…
PeuTTF9	MDDTEDDARYPQNPYGENNQRSYGSNRHKLPVGNATYSRPVDNQHAVGEDEDSDDEEEGEHELGDEDGENNQNNGIHYVGKDVDDEEEEEGVNDEEDGDDNEEYSRGIVDDDEDDDIERHPKKRKLKSLVSSYEFAPRVPLPPVAALAVPKPSVGGRNPLTDWTEHETFVLLDAWGEKFLQRGKKSLRSDEWQEVAEKVSDKSKIERTDTQCRNRLDTLKKKYKIERIKLAEDGGGASKWVYFKKMDVLMSTSAQQGGLSCGMDSGEYVSMNPKVYSNHSSGFDEMRDSPGNSELARDEDDSDGLPPKKRRLGRDCIEQSPFGLLADSIHKFSEIYEKIESSKRQQMLELEKMRMDFQRDLEMQKRQIIERAQAAIARIHQVDEEEDSISANSA
PeuTTF10	MDDTEDDARYPPNPYGDNNQQSYGSNRHKLLVGNAMYLREVDDQYSIDEDEIADEEEEEEEDDDEHELGVEDGENNQKNGLHYGGKDVDVDEEEEEEGVDDEEDEDDNQKYNRRIEEDEDDNEKYNMRIDNDDDDDDDDGDIERHPKKLKLKSLVSSYEFAPRVPAPPVAVPAGPKPSVGGRNPLTDWTERETFVLLDAWGDKFLQRGKKSLRSDEWQEVAEKVSEKSKIERSDTQCRNRLDTLKKKYKIEKIKLAEGGSGASKWVYFKKLDILMSTSAQQGGLSCGLDSGEYVFMNPNAYSNHANGLDGMRDSPGNSESAHDEDDSDGLPPKKRRLGRESRNCNEQSSFGLLADSIQKFSKIYEKIESSKRQQMLELEKMKMDFERDLEMEKRQIIER…
PeuTTF11	MDDDDDIQSHSNTTESSSPSPSPPPPNGRITVTVPATATVPPPPPPQQTDNSLALVLPTKSKANGSGGGGREDCWSEGATAVLIDAWGERYLELSRGNLKQKHWKDVAEIVSSREDYSKSAKTDIQCKNRIDTVKKKYKLEKAKMASGGGVSSWPFFDPLDRLIGSTARVPAVGSGSKFPFAIPVRVRSSSRRGGTNQYHFRRNQNMKARKWGGGDGEDKDEVLERVGVTKDAVFYADTDGDFAVEEREKGREC
PeuTTF12	MDKETNQECPSLRPNNSTTIKEESPRKIPRGPGVIVTGGGGGGGGGDRLKRDEWSEGAVSTLLEAYESKWILRNRAKLKGHDWEDVARHVSSRANCTKSPKTQTQCKNKIESMKKRYRSESATADASSWPLYPRLDLLLRGNSAAAAVISSPQHQQPSIPASSNPPLILLVEPTLGVPQPPPPSMTPTPPPPPAPPPPPQVIVIGQNSHGSNGVDHRGQKEDGVDTKLSNHVSDKNAMDVTDSSTPAMYSDKKKTRSKKLKMRKEKRKWGKREEWEIADSIRWLAEVVVRSEQARMDTMREVEKMRIEAEAKRGEMDLKRTEIIANTQLEIAKLFAGGGKGVDSSLRIGRN
PeuTTF13	MEAPTTFLENSSAAARDWEDEEGDEGMGVQAEEGVQCSTANRWPKQETLALLEIRSDMDVAFRDSVVKAPLWEEVSRKLKELGYNRSAKKCKEKFENIYKYHRRTKGSQSGRPNGKTYRFFEQLQALDKTNALVSPASSDKDHCLMPLASVNPVSFIPHDVPCSIQSPSMNCTDATSTSTASTSSEESEGTRKKKRRLTNFFERLMNEVIEKQENLQNKFLEAIEKREQERIAREEAWKMQEWDKIKREQELLDHERAIAAVKDAAVLAFLQKFSEQGIPVQLPDNPTVPMKFPDIQTSPAQLSKNQAVPVENVVKTPENSSIESFVNMSSSRWPKEEIESLIKIRTYLEFQYQENGPKGPLWEEISTSMKNLGYDRSAKRCKEKWENMNKYFKRVKDS…
PeuTTF14	MEAPTTFLENSSAAARDWEDEEGDEGMGVQAEEGVQCSTANRWPKQETLALLEIRSDMDVAFRDSVVKAPLWEEVSRKLKELGYNRSAKKCKEKFENIYKYHRRTKGSQSGRPNGKTYRFFEQLQALDKTNALVSPASSDKDHCLMPLASVNPVSFIPHDVPCSIQSPSMNCTDATSTSTASTSSEESEGTRKKKRRLTDFFERLMNEVIEKQENLQNKFLEAIEKREQERIAREEAWKMQEWDKIKREQELLDHERAIAAVKDAAVLAFLQKFSEQGIPVQLPDNPTVPMKFPDIQTSPAQLSKNQAVPVENVVKTPENSSIESFVNMSSSRWPKEEIESLIKIRTYLEFQYQENGPKGPLWEEISTSMKNLGYDRSAKRCKEKWENMNKYFKRVKDS…
PeuTTF15	METSTTFPENSNAATGNRDSEEGDEEMRVKAEEGDQHSTGNRWPKQETLALLKIRSDMDVAFKDSGLKAPLWEEVSKKLNELGYNRSAKKCKEKFENIYKYHRRTKEGRSGRSNGKTYRFFEQLQALDNTEALLPPPSSDKVHTSMAAALVNPVSFIPNAVPCSIQSPGMNFVDTTSTSTASASSEEAEGTRKKKRKLTDFFERLMKEVIDKQENLQNKFLEAIEKCEQERIAREEAWKMQEFDRIKREQELLVRERAIADAKDAAVLAFLQKFSEQGISVQLPDNPIVPMKFPDNQTVPVPSSAPVQLPKNQAVPVENVVKTRENSSIESFVNISPSRWPKEEIEALIGLRTKLEFQYEENGPKGPLWEEISASMKKLGYDRSAKRCKEKWENMNKYF…
PeuTTF16	MLGDSSVLASPSDVATTATRVVPEGGEVCEVGGAGGFGSNSTEEDKNMGGDILEGDRMNYGANRWPRQETLALLKIRSAMDAVFRDSSLKGPLWEEVSRKLAELGYDRSAKKCKEKFENLYKYHKRTKEGRTGKSEGKTYKFFDELEAFQNHHSYSAQPPTILAPPLPPPKAQTPTATTATLPWTNSPAIVSHVTAQSTTNPIDILSQGIATPTTIHTISPMPLSSNSMNPSQDTLPSSLQNLATHFFSSSTSSSTASDEKLERSRKRKRERNWKDFFLRLTRDVIKKQEDLQKKFLETVDKCEHERMAREDAWRMKEMARMNRQHEILIQERSTAVAKDAAVFAFLQKISGQQNSTETQAIPQPKLTPPQPRPPVPTSLEPVTNLVVSKWDNGENVTV…
PeuTTF17	MLGDSSSVLATTTTTPGGGGGGGGAGGHKEAPPLTGGHHEGSSNDVGGEEDKGKIEGDRSYGGSRWPRQETLALLKIRSGMDVAFRDASVKGPLWEEVSRKLAELGYNRSAKKCKEKFENVYKYHKRTKDGRTGKQEGKTYRFFDQLEAFESHPSSLSSPLPLPPQQSKAPTPAVTATVMQMVNPSPNIFRASHSTVPSTAAATLATNMSQGIVPSAINLTVPPFPSTNPTILPPSQATNPTNPPHTNISPSFPNFSSDLISNSTSSSTSSDVELQERCKRKRKWKDFFERLMKEVIQKQEEMQKKFLEAIERLEHERMVREESWRMQEMTRINRESEILAQERSVAASKNAEVMAFLQKLSEEQHPGQIQNNPPPSQPPRPPGRPPILQLVPTPPPPP…
PeuTTF18	MDYIEDDPRYPPKSYSMNRSKKHPLYPQRQTPTLHYNYDYDYDYDYLDVDEDGDELDDEFLDKNDSSYNPGGGYARKFQRNEEGFERYPKRQRLKNPVSNYEFAPRNPRLLAYGDGNSAVEWSEHEKFVLLEVWGDKFLQLGRNSLRSEDWVDVAEKVSETSKIERNEAQCRQMMDVLKRRYKKEKAKGGNFSKWAYFNKMDMLMKQESGTVGGFSLACGVDSGEYVFMDTRVYLDRANMNDEMRDSPCESEEEEEEEEEGGSAGNDGMKGLRVLAESVQKFGEIYGKIESSKREQMMELERMRIEFQMDLELQKKQILDRAQAEIAKIREEDDDEEDEDNSDDDDVSGGNISK
PeuTTF19	MIGDSSVQATSSDVAATATRVVTEGGAGGGGGGGFGSNSAEEDKNMGAYHEGNRMNYGANRWPRQETLALLKIRSDMDAVFRDSGLKGPLWEEVSRKLAELGYHRSAKKCKEKFENVYKYHKRTKEGRTGKSEGKSYKFFDELEAFQNHPSHSTQPPTLTTPPPPPPKAQTASATITTLPWTNNTAIASHTTVPSRTNPMDIMSQTIATPPNNHTISPMPISSNPINPSQNAYPSSLQNLTTHLLASSSPSSTASDEELEVSYKKRKRESNWKDFFERLTRDVIKKQEDLQEKFLEKIEKYEHERMAREEAWRTQETARINREHETLIQERSTAAAKDAAVVAFLQKISGQQNSVQTQEIPQPTTTPTASPPQPLQLRPAPASLAPVTKSEVPKRDNGD…
PeuTTF20	MLGDSSSVLATTTTTLAASGGGGVGNREAPPLTGGHHEGRNIDVGGEDDKGVIEGHRGIGGNRWPRQETMALLKIRSDMDVAFRDASAKGPLWEDVSRKLAELGYNRSAKKCKEKFENVYKYHKRTKDGRSGKQEGKTYRFFDQLEAFESHPPSLSSPLPLPPQPTKPHIPPANTLAMPVVNPSPNVVGTSHNTVPSTAAATLATDYTSQGIVTSAINLAVPPFPSTDPTISPPSQATNPTNHPQTNIPSSFPNFSSDLNSNFTSSSTSSDVELQGRRKRKRKWKDFFERLMTEVIQKQEETQNKFLEAIEKREHERMVREESWRMQEMARINRERETSAQERSTAAIKGAAVMAFLQKLSEQQNPGQVQNNPPPTQPPPPPPALPPISQQTPTPTTPP…
PeuTTF21	MDLLITGDRQIQNPNDFPLQITPFPPTGNFTIPTSAAAPSAAEAGSSEVASLPPQKLRPIRRTDRVPSSAREDRGESLRGLVSGQPSEVAADGGGGSGGGLFEDEFSLSSSDGNDDDLSVGMGESVGRKRKRKSKIEKFLESLVIKVMEKQEEMHKQLVEMIESRERERLIREEAWKQQEMERMKRDSEARAQETSRNLALISFIQNMMPGHVIEVPQPSMTISHMVNDGGNADAPIQNDFMGDQSNRRWPEAEVQALIMLRTAWEQQLRVAGSKGTNIWDAISAGMYNMGYNRTAKKCKEKWENINKHFKMSLGTAPKKPFQNSTVSPYFPELDMLYNDDFVNLGNGSANTDNQANCALGKG
PeuTTF22	MQQGGGERGSSQSQYAVSQQQQQQGDVPLPPSTSAALATHMQQQQQQQVVEEASPISSRPPATANLDEFMRLSGGGGAEEDIAGEDADRTGGIASGNRWPRQETLALLQIRSEMDAAFRDATLKGPLWEDVSRKLAEMGYKRSAKKCKEKFENVHKYYKRTKDGRAGRQDGKSYRFFSQLEALQNTGGGGVSASISNVSGVAPQLIGTATTSSLDVAPVSVGIPMPIRTPPPSSQVPQPASNIGSMFPPDLGATVAPTAAAGAPVGISFSSNESSSSQSSEDDDDDEDEGLLGGQTSAMGAGTSRKRKRASLSSSKGETHRMMEFFEGLMKQVMQKQEAMQQRFLEAIEKREQDRMIRDEAWKRQEMARWSREHEIMAEERSTSASRNAAIVVFLQKIT…
PeuTTF23	MRLSGGGGAEEDIAGEDADRTGGIASGNRWPRQETLALLQIRSEMDAAFRDATLKGPLWEDVSRKLAEMGYKRSAKKCKEKFENVHKYYKRTKDGRAGRQDGKSYRFFSQLEALQNTGGGGVSASISNVSGVAPQLIGTATTSSLDVAPVSVGIPMPIRTPPPSSQVPQPASNIGSMFPPDLGATVAPTAAAGAPVGISFSSNESSSSQSSEDDDDDEDEGLLGGQTSAMGAGTSRKRKRASLSSSKGETHRMMEFFEGLMKQVMQKQEAMQQRFLEAIEKREQDRMIRDEAWKRQEMARWSREHEIMAEERSTSASRNAAIVVFLQKITGQTIHLPTPVSIAPPVSQPPPPTQPQQVQIAPLVTVSTQPPLQPQPMPLSQVTPQQNKQLPQQQHHQQQ…
PeuTTF24	MRLSGGGGAEEDIAGEDADRTGGIASGNRWPRQETLALLQIRSEMDAAFRDATLKGPLWEDVSRKLAEMGYKRSAKKCKEKFENVHKYYKRTKDGRAGRQDGKSYRFFSQLEALQNTGGGGVSASISNVSGVAPQLIGTATTSSLDVAPVSVGIPMPIRTPPPSSQVPQPASNIGSMFPPDLGATVAPTAAAGAPVGISFSSNESSSSQSSEDDDDDEDEGLLGGQTSAMGAGTSRKRKRASLSSSKGETHRMMEFFEGLMKQVMQKQEAMQQRFLEAIEKREQDRMIRDEAWKRQEMARWSREHEIMAEERSTSASRNAAIVVFLQKITGQTIHLPTPVSIAPPVSQPPPPTQPQQVQIAPLVTVSTQPPLQPQPMPLSQVTPQQNKQLPQQQHHQQQ…
PeuTTF25	MRLSGGGGAEEDIAGEDADRTGGIASGNRWPRQETLALLQIRSEMDAAFRDATLKGPLWEDVSRKLAEMGYKRSAKKCKEKFENVHKYYKRTKDGRAGRQDGKSYRFFSQLEALQNTGGGGVSASISNVSGVAPQLIGTATTSSLDVAPVSVGIPMPIRTPPPSSQVPQPASNIGSMFPPDLGATVAPTAAAGAPVGISFSSNESSSSQSSEDDDDDEDEGLLGGQTSAMGAGTSRKRKRASLSSSKGETHRMMEFFEGLMKQVMQKQEAMQQRFLEAIEKREQDRMIRDEAWKRQEMARWSREHEIMAEERSTSASRNAAIVVFLQKITGQTIHLPTPVSIAPPVSQPPPPTQPQQVQIAPLVTVSTQPPLQPQPMPLSQVTPQQNKQLPQQQHHQQQ…
PeuTTF26	MRLSGGGGAEEDIAGEDADRTGGIASGNRWPRQETLALLQIRSEMDAAFRDATLKGPLWEDVSRKLAEMGYKRSAKKCKEKFENVHKYYKRTKDGRAGRQDGKSYRFFSQLEALQNTGGGGVSASISNVSGVAPQLIGTATTSSLDVAPVSVGIPMPIRTPPPSSQVPQPASNIGSMFPPDLGATVAPTAAAGAPVGISFSSNESSSSQSSEDDDDDEDEGLLGGQTSAMGAGTSRKRKRASLSSSKGETHRMMEFFEGLMKQVMQKQEAMQQRFLEAIEKREQDRMIRDEAWKRQEMARWSREHEIMAEERSTSASRNAAIVVFLQKITGQTIHLPTPVSIAPPVSQPPPPTQPQQVQIAPLVTVSTQPPLQPQPMPLSQVTPQQNKQLPQQQHHQQQ…
PeuTTF27	MALEQQLNLTPTQNSVDGERTNGVDTNIRDGGDDGNKAPRLPRWTRQEILVLIQGKRVAENRVRRGRASGMGIGSGQIEPKWASVSSYCKRHGVNRGPVQCRKRWSNLAGDFKKIKEWETSIREETESFWVMRNDLRRERKLPGFFDREVYDILDGGVGTVPGLALALAPSSTAAEAEAVVEEVVFDSGRSAAAEDGLFSDFEQEEGGGSPEAVVKEVQPIKVAVTAGVANPTPISALCFASCYAQRSSTSQLHEQVKLKCVGQKKLVVRAFSNFSWS
PeuTTF28	MALEQQLNLTPTQNSVDGERTNGVDTNIRDGGDDGNKAPRLPRWTRQEILVLIQGKRVAENRVRRGRASGMGIGSGQIEPKWASVSSYCKRHGVNRGPVQCRKRWSNLAGDFKKIKEWETSIREETESFWVMRNDLRRERKLPGFFDREVYDILDGGVGTVPGLALALAPSSTAAEAEAVVEEVVFDSGRSAAAEDGLFSDFEQEEGGGSPEAVVKEVQPIKVAVTAGVANPTPISALCFASCYAQRSSTSQLHEQVKLKFHQMIKGPPQILRWGLLRMRNGNGNGLRWMVMRKPSVCRVI
PeuTTF29	MALEQQLNLTPTQNSVDGERTNGVDTNIRDGGDDGNKAPRLPRWTRQEILVLIQGKRVAENRVRRGRASGMGIGSGQIEPKWASVSSYCKRHGVNRGPVQCRKRWSNLAGDFKKIKEWETSIREETESFWVMRNDLRRERKLPGFFDREVYDILDGGVGTVPGLALALAPSSTAAEAEAVVEEVVFDSGRSAAAEDGLFSDFEQEEGGGSPEAVVKEVQPIKVAVTAGVANPTPISEKQYQPAPRASQAQVCRSEKTGGSGIFQLLLVLKLHHRLVLHAEKLYCFLCTLQFHQMIKGPPQILRWGLLRMRNGNGNGLRWMVMRKPSVCRVI
PeuTTF30	MALEQQLNLTPTQNSVDGERTNGVDTNIRDGGDDGNKAPRLPRWTRQEILVLIQGKRVAENRVRRGRASGMGIGSGQIEPKWASVSSYCKRHGVNRGPVQCRKRWSNLAGDFKKIKEWETSIREETESFWVMRNDLRRERKLPGFFDREVYDILDGGVGTVPGLALALAPSSTAAEAEAVVEEVVFDSGRSAAAEDGLFSDFEQEEGGGSPEAVVKEVQPIKVAVTAGVANPTPISEKQYQPAPRASQAQVPPNDKRPATNPEMGSASHEERKRKRFAMDGDEETVSLQSHLIDVLERNGKMLTAQLEAQNTNFQLDREQRKDHADGLVAVLNKLANALGKIADKL
PeuTTF31	MGDLIESSSVTPSTTPHSRPLPIREDCWSEEATSTLVDAWGRRYLELNRGNLRQKDWQDVADAVNALHGHTKKTYRTDVQCKNRIDTIKKKYKIEKSHVVSSNGTLASAWPFFERLDALIGSNFNSSGKKHLSPSPPVALPLPPSYRRTPQVSSTPPPQPPALAVALPQKRPLPVDDGYFRRNYSAMAAAAAAVESDSEEDEDEEFEGGDGERAEEDVEGEGIKRLALAIERFGEVYERVESEKLKQMVDLEKQRMKFAKDLEMERMRIFTETQVQLEKIKKADSNITSSLLEMAWRILEMGSCSALVRRA
PeuTTF32	MGDLIESSSVTPSTTPHSRPLPIREDCWSEEATSTLVDAWGRRYLELNRGNLRQKDWQDVADAVNALHGHTKKTYRTDVQCKNRIDTIKKKYKIEKSHVVSSNGTLASAWPFFERLDALIGSNFNSSGKKHLSPSPPVALPLPPSYRRTPQVSSTPPPQPPALAVALPQKRPLPVDDGYFRRNYSAMAAAAAAVESDSEEDEDEEFEGGDGERAEEDVEGEGIKRLALAIERFGEVYERVESEKLKQMVDLEKQRMKFAKDLEMERMRIFTETQVQLEKIKKGFFPNTFYRYFYCVQQLTASDDFWFQKKDALYCCAAAAAAMNVNAYGYVHLLLQIM
PeuTTF33	MSEHHHQYGMPDLRQLVAGRSHFQGTQQGGEPFFVQSRNLAAPQTHHFESIMVGHEAMLSSGLVKLGGHHDRYCTNATNINTTNSATIGTSSSAGVGTLYGVEMESATTAGWIGNDGGNNSRWPRQETLTLLEIRSRLDSRFKEANQKGPLWDEVSRIMAEEHGYQRSGKKCREKFENLYKYYKKTKEGKAGRQDGKHYRFFRQLEALYGEPSNQASASETHFVNNTLLYQAPMSNTINQESQETFQENKHSESLSFSNTSEFETSSSENNDDDLSAIAYNMMNRSTEKQKGINESQSLARPKKSWKLKVKDFVDSQMRKLMEKQDAWMEKMLKTIEDREHERMCREEEWTKQELSRFDQEHEFWAKERAWIEARDAALMEALKKHTEKGLELSSSVEQ…
PeuTTF34	MFEGVADQFHQFIASRTTSLPLPSLSFPPLHGSSNTTNFPSFDPYTAAAAITSQVPLQPNLLHSLHQASPTNKNDEKQENNLMAMNLKFERERSIPEMVNPWSNDEVLPLLRIRSSMDNWFPEFTWEHASSRNLAEAGFKRSAEKWKEKFEEESGYFNSNTDIYSKNYRASFSEFEEIYHGDQNPDQQEATAGEKKIRKPGEDEQQDKMGQNLEEETTIHQTVVNQSVEDNDGKLEQFEKSKRKKRKREKKFEMFKRICEDIVNKMMAQQEEKHNKLLEDIVKRDEENFAREEAWKKLEMDRINKELELRAHEQALAGDRLDTLIKLLKKITSGDSCAEILGETSAPDLVKVPKCSNASNSSSLLLAQNPNPASQTSSESQLETPTSSTTTLDHQKSTS…
PeuTTF35	MFEGVADQFHQFIASRTTSLPLPSLSFPPLHGSSNTTNFPSFDPYTAAAAITSQVPLQPNLLHSLHQASPTNKNDEKQENNLMAMNLKFERERSIPEMVNPWSNDEVLPLLRIRSSMDNWFPEFTWEHASSRNLAEAGFKRSAEKWKEKFEEESGYFNSNTDIYSKNYRASFSEFEEIYHGDQNPDQQEATAGEKKIRKPGEDEQQDKMGQNLEEETTIHQTVVNQSVEDNDGKLEQFEKSKRKKRKREKKFEMFKRICEDIVNKMMAQQEEKHNKLLEDIVKRDEENFAREEAWKKLEMDRINKELELRAHEQALAGDRLDTLIKLLKKITSGDSCAEILGETSAPDLVKVPKCSNASNSSSLLLAQNPNPASQTSSESQLETPTSSTTTLDHQKSTS…
PeuTTF36	MYLSDKPRPLDFYKEEVGPSSSRDNMIIEVVSSNGDLPPLHLHPITAATNPHQMILGESSGDDNHEVKAPKKRAETWVQDETRSLIAFRREMDGLFNTSKSNKHLWEQISTKMREKGFDRSPTMCTDKWRNLLKEFKKAKHQDRGSGSAKMSYYKEIDEILRGRNKNSQYKCPTPKVDSYMQFSDKGFEDTSISFGPVEASARPTLNLERRLDHDGHPLAIAAADAVAASGVPPWNWRETPGNGAESQSFGGRVISVKSGDYTRRIGIDGTTDAIREAIKSAFRLRTKRAFWLEDEDQIIRALDREMPLGNYTLHLDEGCVKQKMI
PeuTTF37	MYLSDKPRPLDFYKEEVGPSSSRDNMIIEVVSSNGDLPPLHLHPITAATNPHQMILGESSGDDNHEVKAPKKRAETWVQDETRSLIAFRREMDGLFNTSKSNKHLWEQISTKMREKGFDRSPTMCTDKWRNLLKEFKKAKHQDRGSGSAKMSYYKEIDEILRGRNKNSQYKCPTPKVDSYMQFSDKGFEDTSISFGPVEASARPTLNLERRLDHDGHPLAIAAADAVAASGVPPWNWRETPGNGAESQSFGGRVISVKSGDYTRRIGIDGTTDAIREAIKSAFRLRTKRAFWLEDEDQIIRALDREMPLGNYTLHLDEGIAAIERKKQL
PeuTTF38	MYLSDKPRPLDFYKEEVGPSSSRDNMIIEVVSSNGDLPPLHLHPITAATNPHQMILGESSGDDNHEVKAPKKRAETWVQDETRSLIAFRREMDGLFNTSKSNKHLWEQISTKMREKGFDRSPTMCTDKWRNLLKEFKKAKHQDRGSGSAKMSYYKEIDEILRGRNKNSQYKCPTPKVDSYMQFSDKASARPTLNLERRLDHDGHPLAIAAADAVAASGVPPWNWRETPGNGAESQSFGGRVISVKSGDYTRRIGIDGTTDAIREAIKSAFRLRTKRAFWLEDEDQIIRALDREMPLGNYTLHLDEGLAIKVCLYDQSDHMPVHTEEKIFYTEDDYRDFLSRRGWTCLREFDGYRNIDSMDDLQHDAIYRGVS
PeuTTF39	MYLSDKPRPLDFYKEEVGPSSSRDNMIIEVVSSNGDLPPLHLHPITAATNPHQMILGESSGDDNHEVKAPKKRAETWVQDETRSLIAFRREMDGLFNTSKSNKHLWEQISTKMREKGFDRSPTMCTDKWRNLLKEFKKAKHQDRGSGSAKMSYYKEIDEILRGRNKNSQYKCPTPKVDSYMQFSDKGFEDTSISFGPVEASARPTLNLERRLDHDGHPLAIAAADAVAASGVPPWNWRETPGNGAESQSFGGRVISVKSGDYTRRIGIDGTTDAIREAIKSAFRLRTKRAFWLEDEDQIIRALDREMPLGNYTLHLDEGLAIKVCLYDQSDHMPVHTEEKIFYTEDDYRDFLSRRGWTCLREFDGYRNIDSMDDLQHDAIYRGVS
PeuTTF40	MMFRSGGGEGDVGLGWINMMPTAAILSPTTEISPRGPPPQHPQWGLQETKELIGIRAELEKDFTVTKRNETLWEIVSAKMREKGYYRRTPEQCKCKWNNLVSLYKVKETSDSETGRQCPFFEELHEVFTERAKNMQRLLLESEAGSTQSRKKVKRINGDRSSDELSEDVDEDESEEEKPARNNSRRRKGEKNVAEKSPRASSSFGGVQEMLKEFFQQQQRMEMQWRELMEKRAHEWQMLEQEWRRSMDKLERERLVIEQAWREREEQRRIREESRAKRRDALLTALLKKLASENAMQD
PeuTTF41	MSTPSPSPSPPPPHSPPTNPTPLSSKKTQPLPWTHQETIHLIQAYQEKWYSLKRGQLKASQWEEVAVTVAARCGYDYNHPSKSAVQCRHKMEKLRRRYRDEKRVMALGGTCYWQYFDLMDSLERGPLPISAQPLARVPSPENYHTRNRNNGVLGEYDDDKGEDEDDDDEDYGYRSKLRSRSINYILRKPSIVNRYAGGGPSGVSREAEKKRKREEVEEEEEGEEGVEMGLAGQIKAFSERMVKLERKKLEVMKETERSRMEMENKKLEMILDSQRKIVHMIGEAFGL
PeuTTF42	MDKETNRESPSLLPSNTTTIKEESPRKLLGGTGAAGVVVSGGGGGGGGGDRLKRDEWSEGAVSTLLEAYENKWILRNRAKLKGHDWEDVAHHVSSRANCTKSPKTQTQCKNKIESMKKRYRSESSTADASSWPLYPRLDLLLRGNSATAAVTPSPQVLPQHQQPSVPTSANPPLMLLMDQSPLAVTQPPAPPLAPPPPPPPQPPPLPHQTIVTAQNSHGSNGVDRGAKKDGMDTKLSDHVSDKNVMDTDSSTPALYSDKEKLRSKKLKKKMEKRKRRKREEWEMADSIRWLAEVVVRSEQARMDTMRELEKMRIEAEAKRGEMDLKRTEIIANTQLEIAKLFAGVGRGVDSSLRIGKT
PeuTTF43	MEDDDEVQSHSNTTEYSSPSPPPPNGRITVSAPAAVHPQPAPPPPQQNNKNRLAIVLPTKPKASGGGGGGGGGGGREDCWSEGATAVLIDAWGERYLELSRGNLKQKHWKEVAEIVSSREDYSKSSKTDIQCKNRIDTVKKKYKLEKAKIASGGGPSGWPFFDPLDRLIGSTARIPVVGNGIVGGKIPTRVRSGSRRGGVNQYHYRNQNVKIRILKHEEDEDDEEGEEEEGGAESDDSFPPMKKRRVAVEREVRGKVGKEKRGGGWGNSIRMLTQAMVKFGEAYEQAESAKLQQVVEMEKTRMEFVKELELQRMQFFMQTQMGISQLKKARRGGNATSNHYHHQYHRHHTADN
PeuTTF44	MEDDDEVQSHSNTTEYSSPSPPPPNGRITVSAPAAVHPQPAPPPPQQNNKNRLAIVLPTKPKASGGGGGGGGGGGREDCWSEGATAVLIDAWGERYLELSRGNLKQKHWKEVAEIVSSREDYSKSSKTDIQCKNRIDTVKKKYKLEKAKIASGGGPSGWPFFDPLDRLIGSTARIPVVGNGIVGGKIPTRVRSGSRRGGVNQYHYRNQNVKIRILKHEEDEDDEEGEEEEGGAESDDSFPPMKKRRVAVEREVRGKVGKEKRGGGWGNSIRMLTQAMVKFGEAYEQAESAKLQQVVEMEKTRMEFVKELELQRMQFFMQTQMGISQLKKARRGGNATSNHYHHQYHRHHTGMDMGLGLG
PeuTTF45	MQPSYGLPNIDHHHHQQQQRQQHLMEDDYSCSPSVLPISNLQNLNYPYQPHLHHHLQQQHKHPHQVLLQQHHQLFYPFQQQQQVQGQSQDQVNPSLFSVNFKWGRDYEDSGYKKAGALNNQEEAASTTTNTTTFLDGNVHSNPPHPILMPHSWHPREDSTTIKEPFWKQLNKQLSGNEEKEINESKTSYFSPLDMEQVVDGSSEGCKNLESKFPLFNELQAIYSLAQIAEANQTGSGSVLTCDNSPTNAGLSIPCNASNGQNVGACGAANNVIGVDRGSENSIGEEASLRKCRRRKRKGKLKEKLNYIAGFFENSVKKVMNHQEMLHRKFLEVIEKMDKERAEREATWRRQEAEKYSREAISLAHERASASSREAQIISYIEKITGQSINLTRMAPPLL…
PeuTTF46	MEGLHHHLHHHQQQIQQQHHISVNVDTSDRFPQWSIQETKEFLMIRAELDPTFMEKKRNKVLWEVISKNMKEKGYNRSAEQCKCKWKNLVTRYKGCETIEPESMRHQFPFYNELQAIFTSRMQRMLWADAEGAASGSKKKAVQLSSDEEEDNEEISEGEKGSSRKRIKKGKAVGGASCSSGNSNSLRETLEDFMKQQMHMEMQWRETIEARENERRMKEMEWRQIMEGIENERTTMDRRWREIEEQRRAREEARAEKRDALITALLNKLRREDM
PeuTTF47	MMFSGGGEGDGLGRINMMPTAAMLSPTAEISPRGPPQQQPQWGQQETKEFIGIRAELEKDFTVTKRNKTLWEIVSAKMREKGYRRTPEQCKCKWKNLVNRYKGKETSDPETGRQCPFFEELHAVFTERAKNMQRLLLESEAGSTQSRKKMKRTSGDRSSDEFSEEEDEDEDDSEEEKPVRSNSRKRKVEKIIAEKSPRASSSTVGGIQEMLKEFLQQQQKMEMQWREMMERRSHERQMFEQEWRQSMEKLERERLMIEQAWREREEQRRIREESRAERRDALLTTLLNKLIRENNV
PeuTTF48	MSAPIKTGSPSSPQDLTPLQTTAQQTLPAPPTHPSTNPRRLPPPCWTPDETVALIDAYRDKWYTLRRGNLKANHWQEVADAVARRCPDASPPKTAVQCRHKMEKLRKRYRTEIQRARSMPVSRFTSSWVHFKRMDAMEKGPQAKADYNSESEGDDNEDDGDIRGSNLENCRNAKNFMNTRSIQKLYGNGIGNPGNGGDNNVLSGGNSSLGSGNAGGFRIRIPTGVSIAQPGPKFYAKTEQKHGGSPNMGVNASPDPYPKPKYGGGVGTSSRVTRGSEELAKKREREPMEELVAAVKVLGDGFVRMEQMKMEMARDMETMRMEMEMKRTEMILDSQQRIVEAFAKALLEKKKRPKRMPSPES
PeuTTF49	MSTPPNTGSPSPPQDLTPLQITALQALPAPPTQPSTNPRRLPPPCWTPDETVALIDAYRDKWYTLRRGNLKANHWQEVADAVARRCPAASPPKTAVQCRHKMEKLRKRYRTEIQRARSMPVSRFSSSWVHFKRMDGMEKGPQAKADYNSESEGDDNDDDNEDDGDIHGSYLENYRTTGNVMNTRSIQKLYRNGIGNPGSGSGNNGLSGGNSSLGSGNAGGFRIRIPTGVSIAQPGPKFYAKAEQKYGGGPSIGVNASPNPNMKPNYGGIGSSSRVMRGGEEMGKKREREPMEELVAAIKVLGDGFVRMEQMKMEMAREMETMRMEMEMKRTEMILESQQRILEAFAKALSEKKKKPKRMPSPES
PeuTTF50	MDPSPSAAITRPYHGGREDCWSDGATGTLVEAWGDRYINLNRGNLRQKDWKEVADAVNNQQNGVKPKKTDIQCKNRIDTLKKKYKIEKSKPPPSTWPFYYRLDSLLGTNSNATNTFKKPTSVTFTVKSKTKPQNDVYPGLASCGESSSDDDDDMAWVDERVKKKRPRMEDVDLSDWAACRELARAILKFGEIYERIESSKQQQMMELEKQRMELTKEVEFERMNLFIDAQLELKKKSFSRDKFWKLFVFS
PeuTTF51	MLGGEGGGGGEEAGPPGMVGSSGENEAGQGSGEERGGGLFGSGNRWPRQETLALLKIRSDMDVAFRDSSAKGPLWEEVSRKLAELGYHRSAKKCKEKFENVYKYHKRTREGRTGKQDGKTYRFFDQLEAFDNHPQITSAPPSLPLPANVVPPPALPSTSPTNPPTAAVPSATTQNVVPNIVTNSVNYLQHTSLPVPNPTTVPQSVANPSNPFPVMSKDVHPHSTSSSTFSDEGLRGGGAGGGGDGLRHKRKRKWKGFFERLMKEVMDKQEELQKKFLEAIEKREHERLVREESWRMQEMARINREREILAQERSMAAAKDTAVMAFLQKIADQQPGLAAVQNTNNNLPTTASTPSRARAPAPPPPPPPQLQLQPVALPVEAPPPQPSANIEFRKSDNGD…

## Sheet: CDS Sequences 
XP_011015851.1	ATGTACTCATCAGATAAGCCTCGTCCTCTAGATTTCTACAAAGAAGAAGAGACACCCTCTTCAAGAGACAACATGATTATCGAAGTTGTCTCTTCCAATGGTGATTTGCCACCTCACCATCTTCCCACCACCACCAATACTAACCCACACCAGATGATTCTCGGCGACAGTAGCGGCGACGATAACCACGAAGTCAAAGCACCCAAGAAGCGAGCAGAGACGTGGGTTCAAGACGAAACGCGGAGTTTGATTGGGCTTCGGAGAGAAATGGATGGTCTCTTCAATACTTCCAAGTCAAACAAGCATCTGTGGGAGCAAATTTCGGCTAAAATGAGGGAGAAAGGGTTCGATCGATCGCCGACTATGTGTACTGACAAGTGGAGGAACTTGTTGAAAGAG…
XP_011015753.1	ATGATGTTTCGCAGTGGAGGAGGAGAAGGAGACGTTGGGCTAGGGTGGATAAACATGATGCCAACAGCGGCGATCCTAAGTCCAACGACGGAGATCTCCCCGAGGGGTCCGCCACCGCAACATCCGCAGTGGGGACTGCAAGAAACGAAGGAGTTAATTGGTATTAGAGCGGAGTTGGAGAAGGATTTTACAGTGACAAAGAGGAACGAGACGTTATGGGAAATAGTGAGTGCTAAAATGAGAGAGAAAGGGTACTACCGAAGGACACCTGAACAATGCAAGTGCAAGTGGAATAACCTCGTCAGTCTTTACAAGGTAAAAGAGACATCTGATTCCGAGACTGGCCGGCAATGCCCGTTCTTTGAGGAACTGCATGAGGTGTTCACTGAAAGAGCCAAG…
XP_011010883.1	ATGAGTTTTAAGTTGGGGCGCAATGAAGGAAGTGGCAACAAAAAGGCTAGTGTTTTAAATAATCAAGATGAAGCTGCTGCTACTCCTACATTACTTGATGGAAATGGGCATGTTAATCCGCCACATGCCATTTTAATGCCTCGTTCCTGGCATCCCCTGGAAGATTATACCACTATCAAAGAACCGTTTTGGAAACAACTCGAGAAGAAGCGGTGGGGAAGTGAGGAGGAAGAAATTAGTGGAAACAGAACTAGGTATTTTAGGCCTTTAGAGATAGAACACGTAGTTGATGAAAGTAGGGAGAGATGCAGGAATTTGGACATCAAATTTCCCATCTTTAATGAACTTGAAGCTATATATAGTCTTGCAAAGATTGCTGAAGCTAATCAAACAGGCTCT…
XP_011005709.1	ATGTTTGAAGGAATCCCAGAACAATTCCATCAATTCATAGCTTCAAGCACAACATCGATTCCCCCCCCTGGTCTCTCTTTTCCTCTTCTCCAGGGATCCTCTAATACTACCAACTTCCCTAGTTTTTATCCTTACACTAGCTCTTCTCAAGAAGTACCGCTACAGCCAAACCTTTTGCACCCAATATTGCACCAAGGTGCACCCACCAACAAAGATGGTGAGAAACAAGAGAATAACTTGGTGGCCATGAATATGGACCAGTTTGAAAGAGAAAGATCAATGCCGGAATTGGTCAATCCGTGGTCTAATGATGAAGTGCTTGCACTGTTGAGGATCAGATCTAGCATGGAGACCTGGTTTCCTGAATTCCCCTGGGAACATGTGTCCAGGAAGCTTGCA…
XP_011004762.1	ATGGAGGGACATCTTCACCACCAACATCACAATCAGCATCACCTACAGCAATACCAGCTGCTGCAGCAGCAACATCACATCAGTGTAAACGTAGAGGCAAGTGATAAGTTTCCTCAATGGAGTATTCAAGAAACAAAGGAGTTCTTGATGATCCGAGCAGAACTGGATCCAACTTTCATGGAGAAGAAAAGAAACAAAGTTTTGTGGGAAGTTATCTCTAATAAAATGAAAGAAAAGGGTTATAATCGGAGCGCAGAGCAGTGCAAGTGCAAGTGGAAGAATCTTTTTACAAGATACAAGGGTTGTGAGACGATAGAACCTGAAGCTATGAGGCAACAGTTTCCTTTCTACAATGAGTTGCAAGCGATTTTCACATCAAGGATGCAAAGAATGTTACGG…
XP_011004380.1	ATGCAACAAGGAGGTGGAGAAAGAGGGTCGTCACAGTCACAATATGGAGTGCCACACCAACAACAACAACAACAAGAACAAGGTGATGTACCTATAACAACTCCTTCATCTGCTGCACTAGCAACCCACATGCAGCAGCAAGTAGTAGAAGAAGCATCGCCCATTAGCAGCAGACCTCCTGCCACAGCTGCCACAACAAGTGGGGTTATGAATTTAGATGAATTCATGAGACTTTCAGGGAGTGGTGGTGCAGAAGAAGATATTGTTGCTGGAGAAGATGCAGATCGAACAGGAGGTATTTCTAGTGGCAATAGGTGGCCAAGGCAAGAAACTCATGCCCTTTTGCAAATTAGGTCTGAAATGGATGCTGCTTTTCGTGATGCCACCTTAAAAGGTCCT…
XP_011002690.1	ATGGATGATACCGAGGATGATGCAAGGTACCCACAAAATCCGTACGGTGAGAACAACCAGCGGAGTTATGGTTCTAACCGTCACAAGCTTCCTGTGGGGAATGCTACCTATTCTAGGCCAGTCGATAATCAACATGCTGTTGGTGAAGATGAGGATAGTGATGATGAAGAAGAAGGTGAGCATGAGTTAGGAGATGAAGATGGGGAGAATAATCAGAATAATGGCATCCATTATGTGGGAAAAGATGTGGATGATGAGGAGGAGGAGGAGGGTGTTAATGATGAGGAGGATGGGGATGATAATGAGGAGTATAGTAGGGGGATTGTCGATGACGACGAGGATGATGATATAGAAAGGCATCCGAAAAAGCGAAAACTAAAGAGTTTAGTTTCTAGTTAT…
XP_011000835.1	ATGGACGATACTGAAGATGATGCAAGGTACCCACCAAATCCATATGGGGATAACAACCAGCAGAGTTATGGTTCTAATCGTCACAAACTTCTTGTGGGCAATGCTATGTATCTTAGGGAAGTTGATGATCAATATTCCATTGATGAAGATGAGATCGCTGATGAAGAAGAAGAAGAAGAAGAAGATGATGATGAACATGAATTAGGAGTGGAAGATGGGGAGAATAATCAGAAAAATGGCCTCCATTATGGGGGAAAAGATGTAGATGTGGATGAGGAGGAGGAGGAGGAGGGTGTTGATGATGAAGAGGATGAGGATGATAATCAAAAGTACAATAGGAGAATAGAGGAGGATGAGGATGATAATGAAAAGTATAATATGAGGATAGACAATGATGAT…
XP_011000625.1	ATGGATGATGATGATGATATACAGTCACACTCAAACACCACCGAGTCTTCCTCACCGTCACCGTCACCACCACCACCGAACGGAAGAATCACCGTGACTGTTCCAGCTACCGCCACCGTGCCTCCACCCCCTCCGCCACAACAGACTGACAACAGCTTAGCACTTGTTTTGCCGACGAAGTCGAAAGCGAACGGAAGCGGAGGAGGAGGAAGAGAGGATTGCTGGAGCGAAGGAGCCACGGCTGTGTTGATTGATGCTTGGGGAGAAAGGTATTTAGAGTTGAGCAGAGGGAACTTAAAGCAGAAGCACTGGAAAGATGTGGCTGAAATTGTCAGTAGTAGAGAAGATTATTCAAAATCTGCGAAAACTGATATCCAGTGCAAGAATAGAATTGATACC…
XP_011000583.1	ATGGATAAAGAAACTAACCAAGAATGCCCATCTCTTCGCCCTAACAATTCCACCACCATCAAGGAAGAATCTCCAAGAAAAATACCTCGAGGTCCTGGTGTTATTGTTACTGGTGGTGGTGGTGGTGGTGGTGGTGGGGACAGATTAAAAAGAGATGAATGGAGTGAGGGAGCTGTTTCGACCTTACTTGAGGCCTATGAAAGTAAATGGATACTTAGAAACCGAGCTAAACTTAAAGGGCATGACTGGGAAGATGTTGCGCGCCATGTATCCTCCCGAGCAAATTGTACCAAGTCTCCAAAGACACAAACACAATGCAAGAACAAGATTGAGTCCATGAAGAAAAGGTATAGATCAGAATCTGCCACTGCAGATGCCTCCTCTTGGCCTCTTTATCCA…
XP_011046370.1	ATGGAAGCACCAACCACCTTCCTGGAAAATTCAAGCGCCGCCGCCAGGGACTGGGAGGACGAGGAAGGCGATGAGGGGATGGGGGTGCAAGCTGAAGAGGGTGTGCAGTGCTCAACAGCTAACAGGTGGCCAAAGCAAGAGACTTTAGCTTTGTTGGAGATAAGGTCTGATATGGATGTTGCATTTAGAGACTCTGTTGTTAAAGCTCCTCTTTGGGAAGAGGTTTCGAGGAAATTGAAAGAGCTTGGGTATAACAGAAGTGCCAAGAAATGCAAAGAGAAGTTTGAAAATATTTACAAGTATCATAGAAGAACCAAAGGAAGTCAGTCCGGTAGGCCGAACGGCAAGACATATAGGTTTTTTGAACAATTACAAGCTTTAGATAAGACCAATGCATTA…
XP_011046366.1	ATGGAAGCACCAACCACCTTCCTGGAAAATTCAAGCGCCGCCGCCAGGGACTGGGAGGACGAGGAAGGCGATGAGGGGATGGGGGTGCAAGCTGAAGAGGGTGTGCAGTGCTCAACAGCTAACAGGTGGCCAAAGCAAGAGACTTTAGCTTTGTTGGAGATAAGGTCTGATATGGATGTTGCATTTAGAGACTCTGTTGTTAAAGCTCCTCTTTGGGAAGAGGTTTCGAGGAAATTGAAAGAGCTTGGGTATAACAGAAGTGCCAAGAAATGCAAAGAGAAGTTTGAAAATATTTACAAGTATCATAGAAGAACCAAAGGAAGTCAGTCCGGTAGGCCGAACGGCAAGACATATAGGTTTTTTGAACAATTACAAGCTTTAGATAAGACCAATGCATTA…
XP_011045710.1	ATGGAAACTTCAACAACTTTCCCGGAAAATTCAAACGCCGCCACCGGTAACCGGGATAGTGAGGAAGGCGATGAAGAGATGAGAGTGAAAGCTGAAGAGGGTGACCAGCACTCAACAGGGAACAGGTGGCCAAAGCAAGAGACTTTAGCTTTGTTGAAGATAAGGTCTGACATGGATGTTGCATTTAAAGACTCTGGTCTTAAAGCTCCTCTATGGGAAGAGGTTTCAAAGAAATTGAATGAGCTTGGGTATAACAGAAGTGCTAAGAAATGCAAAGAGAAATTTGAGAATATTTACAAGTATCATAGAAGAACCAAGGAAGGCCGGTCCGGTAGGTCAAATGGCAAGACATATAGGTTTTTTGAACAATTACAAGCTTTAGATAACACTGAGGCATTA…
XP_011044213.1	ATGCTAGGTGATTCAAGTGTGCTAGCAAGCCCTAGTGATGTTGCGACCACCGCGACTAGGGTCGTCCCTGAAGGTGGTGAAGTTTGCGAAGTTGGCGGTGCAGGTGGTTTTGGTTCAAATTCAACCGAAGAAGATAAGAATATGGGCGGTGATATTCTTGAAGGTGACCGGATGAATTATGGTGCAAACCGGTGGCCTAGACAAGAGACTTTGGCCTTACTGAAGATAAGGTCCGCTATGGATGCAGTGTTTCGGGACTCAAGTCTAAAAGGTCCATTATGGGAAGAGGTTTCCAGGAAACTAGCTGAGCTTGGTTATGATCGGAGTGCCAAGAAATGCAAGGAGAAATTCGAGAACTTATACAAATACCACAAGCGAACCAAAGAAGGCCGAACTGGT…
XP_011044212.1	ATGCTAGGGGACTCAAGTAGTGTGCTAGCAACCACGACAACAACCCCTGGTGGTGGTGGTGGTGGAGGGGGGGCAGGAGGTCATAAGGAAGCTCCTCCGTTAACCGGAGGCCATCATGAAGGAAGCAGTAATGATGTTGGAGGTGAAGAAGATAAAGGAAAAATTGAAGGTGACCGGAGTTATGGAGGAAGCCGGTGGCCAAGACAAGAGACTTTGGCCCTCTTAAAAATAAGGTCCGGCATGGATGTTGCGTTTCGTGATGCTAGTGTTAAAGGTCCTTTATGGGAGGAGGTTTCCAGGAAGCTAGCAGAGCTTGGTTATAATCGAAGTGCCAAGAAGTGCAAAGAGAAATTCGAGAACGTGTACAAGTATCACAAAAGAACCAAAGATGGTCGAACT…
XP_011043444.1	ATGGACTACATTGAAGACGATCCAAGGTACCCACCAAAATCTTATTCTATGAATCGATCAAAAAAACACCCTTTATATCCTCAGCGCCAAACCCCAACTCTTCACTACAACTACGATTACGATTACGATTACGATTACCTCGACGTTGACGAAGACGGCGACGAGTTGGACGATGAATTCCTGGACAAGAACGACAGCAGCTACAATCCTGGAGGCGGCTATGCTCGCAAGTTTCAAAGAAACGAAGAGGGTTTTGAAAGATACCCAAAGAGGCAAAGGCTGAAAAACCCAGTTTCGAATTATGAATTTGCTCCGAGAAACCCCAGATTATTAGCATATGGAGATGGGAATTCTGCGGTGGAATGGAGCGAACATGAGAAATTTGTTCTTTTGGAGGTG…
XP_011042851.1	ATGATAGGTGATTCAAGTGTCCAAGCAACATCTAGTGATGTTGCGGCCACAGCGACCAGGGTCGTCACTGAAGGTGGTGCGGGTGGTGGTGGTGGGGGTGGTTTTGGTTCAAATTCAGCTGAAGAAGATAAGAATATGGGGGCTTATCATGAAGGTAACCGGATGAATTATGGTGCAAACCGGTGGCCTAGGCAAGAGACTTTGGCCTTACTGAAGATAAGGTCCGATATGGACGCAGTGTTTCGTGACTCGGGTCTAAAAGGTCCGTTATGGGAAGAGGTTTCCAGGAAACTAGCAGAGCTTGGTTATCATCGGAGTGCCAAGAAATGCAAAGAGAAATTCGAGAACGTTTACAAATACCACAAGCGAACCAAAGAAGGCCGAACAGGTAAATCCGAA…
XP_011042850.1	ATGCTAGGGGACTCAAGTAGTGTGCTAGCAACCACAACAACAACCCTTGCTGCTAGTGGTGGTGGAGGAGTAGGTAACAGGGAAGCTCCTCCGTTAACCGGTGGCCATCATGAAGGCAGAAACATTGATGTTGGAGGTGAAGATGATAAAGGAGTTATTGAAGGTCACCGGGGTATCGGAGGTAACCGGTGGCCAAGACAAGAGACTATGGCACTCTTAAAAATACGGTCCGATATGGATGTTGCGTTTCGTGATGCTAGTGCTAAAGGCCCTTTATGGGAGGATGTTTCCAGGAAGCTAGCAGAGCTTGGTTATAATCGAAGTGCCAAGAAGTGCAAAGAGAAATTCGAGAACGTGTACAAGTACCACAAGAGAACCAAAGATGGCCGAAGTGGTAAA…
XP_011040162.1	ATGGATTTATTAATTACCGGTGACCGGCAAATACAAAACCCTAACGACTTTCCTCTTCAGATAACTCCATTCCCGCCCACCGGCAACTTTACTATCCCCACTTCAGCCGCAGCTCCTTCGGCGGCGGAGGCGGGGTCGAGTGAGGTTGCCAGCTTGCCTCCGCAGAAGCTACGTCCGATTAGAAGAACTGACAGGGTTCCGTCGAGTGCTAGGGAGGACCGGGGAGAGAGTCTGAGGGGTTTGGTTAGTGGACAGCCGAGTGAAGTGGCGGCTGATGGTGGTGGTGGGTCGGGTGGAGGTTTATTTGAAGATGAATTTAGCTTATCTTCGAGTGATGGAAACGATGATGATTTATCGGTTGGTATGGGTGAATCTGTTGGTCGGAAGAGAAAGAGGAAG…
XP_011038058.1	ATGAGACTTTCAGGTGGTGGTGGTGCAGAAGAAGATATTGCTGGAGAAGATGCAGATCGAACAGGAGGTATTGCTAGTGGCAATAGGTGGCCAAGACAAGAAACACTTGCCCTTTTGCAAATTAGGTCTGAAATGGATGCTGCTTTTCGTGATGCCACCTTAAAGGGTCCTCTATGGGAGGATGTTTCAAGGAAGCTAGCAGAGATGGGATACAAGAGAAGTGCCAAGAAATGCAAAGAAAAGTTTGAGAACGTGCACAAGTATTACAAAAGAACAAAGGACGGTAGAGCTGGTCGTCAAGATGGGAAAAGCTATAGGTTTTTTAGCCAGCTTGAAGCTTTGCAGAATACTGGTGGTGGTGGTGTTTCTGCTAGCATCAGCAATGTGTCAGGTGTTGCT…
XP_011036171.1	ATGGCTTTAGAGCAGCAATTAAACTTAACCCCAACTCAAAACTCCGTTGACGGCGAAAGAACTAACGGCGTTGACACCAACATCCGAGACGGCGGGGATGACGGAAACAAAGCACCGAGACTCCCTCGGTGGACGCGGCAAGAAATTCTAGTACTCATACAGGGCAAGAGAGTGGCAGAAAACAGAGTCCGAAGAGGTCGCGCATCGGGTATGGGCATCGGGTCGGGTCAAATCGAACCGAAATGGGCCTCAGTATCTTCTTACTGTAAAAGACATGGAGTGAACCGGGGACCGGTTCAGTGTCGGAAAAGATGGAGTAATTTAGCAGGTGATTTTAAGAAGATAAAAGAATGGGAGACTTCAATAAGAGAAGAAACGGAGTCCTTTTGGGTTATGAGG…
XP_011033845.1	ATGGGAGATCTGATTGAGTCATCTTCTGTTACTCCGTCAACGACACCACACTCTCGTCCATTACCAATCCGTGAAGATTGTTGGAGTGAAGAAGCTACCTCTACTCTTGTTGATGCTTGGGGACGCCGTTATCTCGAGCTTAACAGAGGCAATCTCCGTCAAAAAGACTGGCAAGATGTTGCTGATGCCGTCAACGCGCTTCACGGCCATACCAAGAAAACGTACCGTACGGACGTCCAATGCAAGAACCGGATCGACACCATCAAGAAGAAATACAAGATCGAGAAATCTCATGTCGTTTCCTCCAACGGAACCCTGGCGTCGGCTTGGCCCTTTTTTGAACGGCTTGACGCTTTGATTGGGTCCAATTTTAATTCATCCGGTAAGAAACATCTCTCA…
XP_011032809.1	ATGAGTGAACACCACCACCAGTACGGAATGCCAGATCTCCGGCAACTGGTGGCCGGAAGAAGTCATTTTCAAGGAACCCAGCAAGGGGGTGAGCCATTCTTTGTTCAAAGTAGGAATCTCGCAGCACCACAAACACATCACTTTGAGTCCATTATGGTTGGTCATGAAGCAATGTTGTCTAGTGGTTTAGTCAAGCTTGGTGGGCATCATGATCGTTACTGCACCAATGCCACTAATATTAATACTACAAATAGTGCTACAATTGGTACTAGTAGTTCAGCTGGTGTTGGTACCCTATATGGAGTAGAAATGGAAAGTGCTACTACTGCTGGGTGGATTGGAAATGATGGAGGAAATAATAGTAGATGGCCAAGACAAGAGACTCTTACTCTTCTTGAG…
XP_011032425.1	ATGTTTGAAGGAGTAGCAGACCAGTTCCACCAATTCATAGCTTCAAGAACAACATCACTCCCTCTCCCTAGTCTCTCTTTCCCACCTCTTCATGGCTCCTCTAATACCACCAACTTCCCTAGTTTTGATCCATACACAGCTGCTGCTGCTATTACCTCTCAAGTACCACTGCAGCCAAACCTTTTGCACTCATTGCACCAAGCTTCACCCACCAACAAAAATGATGAGAAACAAGAGAATAACTTGATGGCTATGAATTTGAAGTTCGAAAGAGAAAGATCAATACCAGAAATGGTCAATCCATGGTCTAATGATGAAGTGCTTCCACTGTTGAGGATCAGATCTAGCATGGACAATTGGTTTCCTGAATTCACTTGGGAACATGCATCATCAAGGAAT…
XP_011029630.1	ATGTACTTGTCAGATAAGCCTCGCCCTCTCGATTTCTACAAAGAAGAAGTAGGACCATCGTCTTCTAGAGACAACATGATTATCGAAGTTGTCTCTTCCAACGGCGATTTGCCACCTCTTCATCTTCACCCCATCACCGCTGCTACCAACCCACACCAGATGATTCTCGGCGAAAGCAGCGGCGATGACAACCACGAAGTCAAAGCACCCAAGAAGCGAGCTGAGACTTGGGTTCAAGACGAAACCCGAAGTCTGATCGCGTTTCGCAGAGAAATGGATGGTCTCTTCAATACTTCCAAGTCAAATAAGCACCTGTGGGAGCAAATTTCTACTAAAATGAGGGAGAAAGGCTTCGATCGATCGCCGACTATGTGCACCGACAAGTGGAGGAACTTGTTG…
XP_011028011.1	ATGATGTTTCGCAGTGGAGGAGGAGAAGGAGACGTTGGGCTAGGGTGGATAAACATGATGCCAACAGCGGCGATCCTAAGTCCAACGACGGAGATCTCCCCGAGGGGTCCGCCACCGCAACATCCGCAGTGGGGACTGCAAGAAACGAAGGAGTTAATTGGTATTAGAGCGGAGTTGGAGAAGGATTTTACAGTGACAAAGAGGAACGAGACGTTATGGGAAATAGTGAGTGCTAAAATGAGAGAGAAAGGGTACTACCGAAGGACACCTGAACAATGCAAGTGCAAGTGGAATAACCTCGTCAGTCTTTACAAGGTAAAAGAGACATCTGATTCCGAGACTGGCCGGCAATGCCCGTTCTTTGAGGAACTGCATGAGGTGTTCACTGAAAGAGCCAAG…
XP_011024668.1	ATGTCCACACCTTCCCCATCTCCTTCACCACCACCGCCACACTCACCACCGACAAACCCCACGCCACTCTCTTCCAAGAAAACCCAGCCTCTCCCCTGGACCCACCAAGAAACCATCCATCTAATCCAAGCCTACCAAGAAAAGTGGTACTCCTTAAAACGCGGTCAGCTCAAGGCTAGCCAGTGGGAAGAAGTAGCCGTAACTGTGGCTGCCCGCTGCGGCTATGACTACAACCACCCTTCGAAATCCGCTGTCCAATGCCGCCACAAGATGGAGAAGCTCCGCAGAAGGTACCGAGATGAGAAACGAGTCATGGCTCTTGGTGGCACTTGTTATTGGCAGTACTTTGATCTCATGGACTCCTTGGAACGCGGGCCCTTGCCCATTTCTGCGCAGCCG…
XP_011020419.1	ATGGATAAAGAAACTAACCGAGAAAGCCCATCTCTTCTCCCTAGCAATACCACCACCATCAAGGAAGAATCCCCAAGAAAACTACTTGGCGGTACTGGTGCTGCTGGTGTCGTTGTTTCTGGTGGTGGCGGCGGCGGCGGAGGTGGCGACAGATTAAAAAGAGATGAATGGAGTGAAGGAGCTGTGTCAACCTTACTTGAGGCCTATGAAAATAAATGGATACTTAGAAACCGCGCCAAGCTTAAAGGGCATGATTGGGAAGATGTTGCACACCATGTATCATCGCGTGCAAATTGTACAAAGTCTCCGAAGACACAAACACAATGCAAGAACAAGATTGAGTCCATGAAGAAGAGGTATAGATCAGAATCTTCCACTGCAGATGCCTCATCTTGGCCA…
XP_011020370.1	ATGGAAGACGACGATGAGGTACAGTCACACTCAAACACCACCGAATATTCCTCACCGTCACCACCACCACCGAACGGAAGAATCACCGTATCTGCTCCCGCCGCCGTGCATCCGCAGCCGGCACCACCGCCACCGCAACAGAACAACAAGAACCGCTTAGCAATTGTTTTGCCGACGAAGCCGAAAGCGAGCGGAGGCGGAGGCGGAGGAGGAGGAGGAGGAGGAAGAGAGGACTGCTGGAGCGAAGGAGCAACGGCGGTGTTGATCGACGCCTGGGGAGAAAGGTACTTAGAGCTAAGCAGAGGGAATTTGAAGCAGAAGCACTGGAAGGAGGTAGCGGAAATTGTAAGTAGTAGAGAGGATTATTCTAAGTCTTCGAAAACTGATATTCAATGTAAG…
XP_011019357.1	ATGCAGCCTAGCTATGGACTACCAAACATCGATCATCATCATCATCAACAACAACAACGGCAACAACATTTGATGGAAGATGATTATTCCTGCTCACCATCAGTTTTACCCATTTCCAATCTTCAAAATTTGAACTATCCTTACCAGCCCCACTTGCACCACCACCTCCAACAACAACATAAACACCCACATCAGGTTTTATTGCAGCAACACCACCAGTTGTTTTATCCATTTCAACAACAACAACAGGTCCAGGGCCAAAGCCAAGACCAAGTTAACCCATCATTATTTTCTGTGAATTTCAAGTGGGGACGCGATTACGAAGACAGTGGCTACAAAAAGGCTGGTGCTTTGAATAATCAAGAAGAAGCTGCCTCCACAACCACCAACACTACTACA…
XP_011019100.1	ATGGAGGGTCTTCACCACCACCTTCATCACCATCAGCAGCAAATACAGCAGCAGCATCACATCAGTGTAAACGTTGATACAAGTGATAGGTTTCCTCAATGGAGTATTCAAGAAACGAAAGAGTTCTTGATGATCCGTGCAGAACTGGATCCAACTTTCATGGAGAAAAAGAGAAACAAAGTTTTGTGGGAAGTTATCTCTAAGAATATGAAGGAAAAGGGTTATAATCGTAGCGCAGAGCAGTGCAAGTGCAAGTGGAAGAATCTTGTTACACGATACAAGGGTTGTGAGACGATAGAACCTGAGTCTATGAGGCACCAGTTTCCTTTCTATAATGAGTTGCAAGCGATTTTCACATCGAGGATGCAAAGAATGTTATGGGCTGATGCTGAAGGAGCG…
XP_011018396.1	ATGATGTTTAGTGGTGGAGGGGAAGGAGACGGGCTAGGGCGGATAAATATGATGCCAACGGCGGCGATGCTAAGTCCAACGGCGGAGATCTCGCCGAGGGGTCCACCTCAACAACAACCACAGTGGGGACAACAAGAAACGAAGGAGTTTATTGGGATTAGAGCGGAGTTGGAGAAGGATTTTACTGTGACGAAGAGGAACAAAACTTTATGGGAGATAGTCAGTGCTAAAATGAGAGAGAAGGGTTACCGAAGGACACCCGAACAGTGTAAGTGCAAGTGGAAAAACCTCGTCAATCGCTACAAGGGAAAGGAGACATCTGATCCTGAGACTGGCCGACAATGCCCGTTCTTTGAGGAACTGCATGCAGTGTTCACTGAAAGAGCTAAGAACATGCAG…
XP_011017396.1	ATGTCCGCGCCAATCAAAACCGGATCGCCATCATCACCACAAGATCTGACCCCCCTTCAAACAACCGCTCAACAAACTCTCCCTGCACCGCCAACGCATCCATCCACCAACCCACGGCGTCTGCCTCCACCATGTTGGACCCCAGATGAAACCGTGGCCTTAATCGACGCTTACCGGGACAAATGGTACACGCTCCGCCGCGGTAATCTCAAAGCGAACCACTGGCAAGAAGTAGCTGATGCTGTAGCTCGCCGTTGTCCAGATGCTTCGCCACCAAAAACAGCTGTGCAGTGCCGCCACAAGATGGAAAAGCTCCGGAAACGGTACCGGACCGAGATCCAAAGGGCTCGATCCATGCCGGTCTCGAGGTTTACGTCATCTTGGGTCCATTTTAAGAGA…
XP_011032549.1	ATGTCCACACCACCCAACACCGGATCGCCCTCACCCCCACAAGATCTAACCCCCCTTCAAATCACCGCACTACAAGCTCTCCCCGCTCCGCCAACGCAACCATCCACCAATCCTCGGCGTCTACCACCACCATGTTGGACCCCAGATGAAACAGTGGCCTTAATCGACGCTTACCGTGACAAATGGTACACGCTCCGCCGCGGTAATCTCAAAGCAAATCACTGGCAAGAAGTAGCTGATGCTGTAGCTCGCCGCTGTCCAGCTGCATCACCACCAAAAACCGCTGTGCAGTGCCGCCACAAGATGGAAAAGCTCCGGAAACGGTACCGAACCGAGATCCAGAGGGCCCGATCCATGCCGGTCTCGAGGTTTTCATCTTCTTGGGTCCATTTTAAGCGA…
XP_011000834.1	ATGGATCCCAGCCCCTCCGCCGCCATAACCCGGCCTTACCACGGTGGTCGCGAAGATTGTTGGAGCGATGGCGCCACTGGGACACTAGTCGAAGCCTGGGGTGACCGTTACATAAATCTTAATAGAGGTAACCTCCGTCAAAAAGACTGGAAAGAAGTCGCTGACGCCGTTAACAACCAGCAAAACGGCGTCAAACCTAAAAAGACCGACATCCAGTGTAAAAACCGAATCGACACATTGAAGAAAAAATACAAGATCGAAAAATCCAAGCCCCCTCCGTCGACTTGGCCGTTTTATTATCGTCTCGATTCTCTCCTCGGCACTAACAGTAATGCTACTAACACTTTCAAGAAACCTACCTCCGTTACTTTCACGGTGAAGTCAAAGACAAAGCCTCAA…
